# Supplementary material for: The liverwort Pellia endiviifolia shares microtranscriptomic traits that are common to green algae and land plants
Source: New Phytol. 2014 Dec 19;206(1):352–67. doi: 10.1111/nph.13220 (PMC4368373; doi:10.1111/nph.13220)
Supplement: Table S2 — Best matches for the miRBase mature miRNAs that were found in Pellia endiviifolia sRNA-seq data [file nph0206-0352-sd2.xls]

## Sheet: pen-known_miRNAs
Table S2 Best matches for the miRBase mature miRNAs that were found in P. endiviifolia sRNA-seq data
Note: since, in miRBase database only one sequence for mature miRNA is allowed, we selected only one representative from each group having the lowest mismatch number. Therefore, '-' mark does not always indicate the 'absence' of other sRNA read similar to this particular miRNA, it only indicates that the sRNA sequence in the table is not the closest representative.
	E	Pellia endiviifolia and miR sequences equal
	L	Pellia endiviifolia sequence longer than miR
	S	Pellia endiviifolia sequence shorter than miR
	0 / 1 / 2	substitutions between sequences
#	miRNA family	miRNA species	P. endiviifolia miRNA name	P. endiviifolia sequence	length	mean counts	Bryophyta	Pteridophyta	Coniferophyta	Coniferophyta	Coniferophyta	Coniferophyta	monocotyledons								monocotyledons	monocotyledons	monocotyledons	monocotyledons	eudicotyledons
	#Family	Species	miRNA name	sequence	length	avg	Physcomitrella patens	Selaginella moellendorffii	Cupressaceae	Pinaceae															Ranunculaceae	Asteraceae								Areliaceae	Lamiales				Solanaceae			Vitaceae	Linaceae	Rhizophoraceae		Salicaceae		Euphorbiaceae
									Cunninghamia lanceolata	Picea abies	Pinus densata	Pinus taeda	Elaeis guineensis	Zea mays	Saccharum sp.	Saccharum officinarum	Sorghum bicolor	Oryza sativa	Brachypodium distachyon	Aegilops tauschii	Triticum turgidum	Triticum aestivum	Hordeum vulgare	Festuca arundinacea	Aquilegia caerulea	Cynara cardunculus	Helianthus tuberosus	Helianthus ciliaris	Helianthus exilis	Helianthus petiolaris	Helianthus annuus	Helianthus argophyllus	Helianthus paradoxus	Panax ginseng	Digitalis purpurea	Salvia sclarea	Rehmannia glutinosa	Avicennia marina	Nicotiana tabacum	Solanum lycopersicum	Solanum tuberosum	Vitis vinifera	Linum usitatissimum	Bruguiera cylindrica	Bruguiera gymnorhiza	Populus trichocarpa	Populus euphratica	Ricinus communis	Hevea brasiliensis
1	miR156	a	pen-miR156a	tgacagaagagagtgagcac	20	2247.094	-	-	-	-	-	-	-	-	-	-	-	-	-	-	-	-	-	-	-	-	-	-	-	-	-	-	-	-	-	-	-	-	-	-	-	-	-	-	-	-	-	-	-
2	miR156	aa	pen-miR156aa	tgatattggatgtgaaaggagcta	24	1.766	-	-	-	-	-	-	-	-	-	-	-	-	-	-	-	-	-	-	-	-	-	-	-	-	-	-	-	-	-	-	-	-	-	-	-	-	-	-	-	-	-	-	-
3	miR156	ad	pen-miR156ad	tgacagaagacagtgagcac	20	18.328	-	-	-	-	-	-	-	-	-	-	-	-	-	-	-	-	-	-	-	-	-	-	-	-	-	-	-	-	-	-	-	-	-	-	-	-	-	-	-	-	-	-	-
4	miR156	b	pen-miR156b	ttgacagaagagagagagcac	21	98.254	-	-	-	-	-	-	-	-	-	-	-	-	-	-	-	-	-	0(E)	-	-	-	-	-	-	-	-	-	-	-	-	-	-	-	-	-	-	-	-	-	-	-	-	-
5	miR156	c	pen-miR156c	tgtcagaagagagtgagcac	20	8.14	-	-	-	-	-	-	-	-	-	-	-	-	-	-	-	-	-	-	-	-	-	-	-	-	-	-	-	-	-	-	-	-	-	-	-	-	-	-	-	-	-	-	-
6	miR156	d	pen-miR156d	ttgacagaagacagcgagcac	21	0.642	-	1(E)	-	-	-	-	-	-	-	-	-	-	-	-	-	-	-	-	-	-	-	-	-	-	-	-	-	-	-	-	-	-	-	-	-	-	-	-	-	-	-	-	-
7	miR156	e	pen-miR156e	tgacagaagagagcgagcac	20	74.76	-	-	-	-	-	-	-	-	-	-	0(E)	-	-	-	-	-	-	-	-	-	-	-	-	-	-	-	-	-	-	-	-	-	-	-	-	-	-	-	-	-	-	-	-
8	miR156	f-5p	pen-miR156f	ctgacagaagagagtgagca	20	5.834	-	-	-	-	-	-	-	-	-	-	-	-	-	-	-	-	-	-	-	-	-	-	-	-	-	-	-	-	-	-	-	-	-	-	0(E)	-	-	-	-	-	-	-	-
9	miR156	g	pen-miR156g	ggacagaagagagtgagcac	20	13.008	-	-	-	-	-	-	-	-	-	-	-	-	-	-	-	-	-	-	-	-	-	-	-	-	-	-	-	-	-	-	-	-	-	-	-	-	-	-	-	-	-	-	-
10	miR156	h	pen-miR156h	ttgacagaagagagagagcat	21	5.732	-	-	-	-	-	-	-	-	-	-	-	-	-	-	-	-	-	-	-	-	-	-	-	-	-	-	-	-	-	-	-	-	-	-	-	0(L)	-	-	-	-	-	-	-
11	miR156	i	pen-miR156i	tgacagaagagagagagca	19	1.924	-	-	-	-	-	-	-	-	-	-	-	-	-	-	-	-	-	-	-	-	-	-	-	-	-	-	-	-	-	-	-	-	-	-	-	-	-	-	-	-	-	-	-
12	miR156	j	pen-miR156j	tgacagaagagagagagcac	20	4.428	-	-	-	-	-	-	-	-	-	-	-	-	-	-	-	-	-	-	-	-	-	-	-	-	-	-	-	-	-	-	-	-	-	-	-	-	-	-	-	-	-	-	-
13	miR156	k	pen-miR156k	ttgacagaagagagtgagcac	21	559.888	-	-	-	-	-	-	-	-	-	-	-	-	-	-	-	-	-	-	-	-	-	-	-	-	-	-	-	-	-	-	-	-	-	-	-	-	-	-	-	-	-	-	-
14	miR156	l	pen-miR156l	ttgacagaagagggagagcac	21	0.642	-	-	-	-	-	-	-	-	-	-	-	-	-	-	-	-	-	-	-	-	-	-	-	-	-	-	-	-	-	-	-	-	-	-	-	-	-	-	-	1(E)	-	-	-
15	miR156	p	pen-miR156p	tgacagaagaaagggagcac	20	0.972	-	-	-	-	-	-	-	-	-	-	-	-	-	-	-	-	-	-	-	-	-	-	-	-	-	-	-	-	-	-	-	-	-	-	-	-	-	-	-	-	-	-	-
16	miR156		pen-miR156	tgacagaagagagtgagcaca	21	40.322	-	-	-	-	-	-	-	-	-	-	-	-	-	-	-	-	0(E)	-	-	-	-	-	-	-	-	-	-	-	-	-	-	-	-	-	-	-	-	-	-	-	-	-	-
17	miR158	a	pen-miR158a	tcccaaatgtagacaaagca	20	109.718	-	-	-	-	-	-	-	-	-	-	-	-	-	-	-	-	-	-	-	-	-	-	-	-	-	-	-	-	-	-	-	-	-	-	-	-	-	-	-	-	-	-	-
18	miR158	b-3p	pen-miR158b	tcccaaatgtagacaaagc	19	12.19	-	-	-	-	-	-	-	-	-	-	-	-	-	-	-	-	-	-	-	-	-	-	-	-	-	-	-	-	-	-	-	-	-	-	-	-	-	-	-	-	-	-	-
19	miR159	a	pen-miR159a	tttggattgaagggagct	18	1.284	-	-	-	-	-	-	-	-	-	-	-	-	-	-	-	-	-	-	-	-	-	-	-	-	-	-	-	-	-	-	-	-	-	-	-	-	-	-	-	-	-	-	-
20	miR159	b	pen-miR159b	cttggaatgaagagagctccc	21	212.49	-	-	-	-	-	1(L)	-	-	-	-	-	-	-	-	-	-	-	-	-	-	-	-	-	-	-	-	-	-	-	-	-	-	-	-	-	-	-	-	-	-	-	-	-
21	miR159	b-3p.3	pen-miR159b.3	ttcgcatgaccgaggagctgc	21	1.766	-	-	-	-	-	-	-	-	-	-	-	-	2(E)	-	-	-	-	-	-	-	-	-	-	-	-	-	-	-	-	-	-	-	-	-	-	-	-	-	-	-	-	-	-
22	miR159	e	pen-miR159e	ccttggggtgatagggag	18	1.766	-	-	-	-	-	-	-	-	-	-	-	-	-	-	-	-	-	-	-	-	-	-	-	-	-	-	-	-	-	-	-	-	-	-	-	-	-	-	-	2(S)	-	-	-
23	miR160	a	pen-miR160a	tgcctggctccctgtatgcca	21	3125.22	-	-	-	-	-	-	-	-	-	-	-	-	-	-	-	-	-	-	-	-	-	-	-	-	-	-	-	-	-	-	-	-	-	-	-	-	-	-	-	-	-	-	-
24	miR160	b	pen-miR160b	cgcctggctccctgtatgcca	21	7.402	0(E)	-	-	-	-	-	-	-	-	-	-	-	-	-	-	-	-	-	-	-	-	-	-	-	-	-	-	-	-	-	-	-	-	-	-	-	-	-	-	-	-	-	-
25	miR160	c	pen-miR160c	cgcctggctccctggatgcca	21	1.284	1(E)	-	-	-	-	-	-	-	-	-	-	-	-	-	-	-	-	-	-	-	-	-	-	-	-	-	-	-	-	-	-	-	-	-	-	-	-	-	-	-	-	-	-
26	miR160	d	pen-miR160d	tgcctggctccctgcatgcca	21	3.638	-	-	-	-	-	-	-	-	-	-	-	-	-	-	-	-	-	-	-	-	-	-	-	-	-	-	-	-	-	-	-	-	0(E)	-	-	-	-	-	-	-	-	-	-
27	miR160	e-5p	pen-miR160e	tgcctggctccctgtatgccg	21	1.614	-	-	-	-	-	-	-	-	-	-	-	0(E)	-	-	-	-	-	-	-	-	-	-	-	-	-	-	-	-	-	-	-	-	-	-	-	-	-	-	-	-	-	-	-
28	miR160	f-5p	pen-miR160f	tgcctggctccctgaatgcca	21	6.406	-	-	-	-	-	-	-	-	-	-	-	0(E)	-	-	-	-	-	-	-	-	-	-	-	-	-	-	-	-	-	-	-	-	-	-	-	-	-	-	-	-	-	-	-
29	miR160	g	pen-miR160g	tgcctggctccttgtatgcca	21	37.674	0(E)	-	-	-	-	-	-	-	-	-	-	-	-	-	-	-	-	-	-	-	-	-	-	-	-	-	-	-	-	-	-	-	-	-	-	-	-	-	-	-	-	-	-
30	miR160	h	pen-miR160h	tgcctggctccctgtatgccatta	24	6.176	-	-	-	-	-	-	-	-	-	-	-	-	-	-	-	-	-	-	-	-	-	-	-	-	-	-	-	-	-	-	-	-	-	-	-	-	-	-	-	-	-	-	-
31	miR161	-5p.1	pen-miR161.1	ttgaaagtgactacatcgggg	21	21.324	-	-	-	-	-	-	-	-	-	-	-	-	-	-	-	-	-	-	-	-	-	-	-	-	-	-	-	-	-	-	-	-	-	-	-	-	-	-	-	-	-	-	-
32	miR162	a	pen-miR162a	tcgataaacctctgcatccag	21	2.586	-	-	-	-	-	-	-	-	-	-	-	-	-	-	-	-	-	-	-	-	-	-	-	-	-	-	-	-	-	-	-	-	-	-	-	-	-	-	-	-	-	-	-
33	miR162		pen-miR162	tcgataaacctctgcatccgg	21	2.768	-	-	-	-	-	-	-	-	-	-	-	-	0(E)	-	-	-	-	-	-	-	-	-	-	-	-	-	-	-	-	-	-	-	-	-	-	-	-	-	-	-	-	-	-
34	miR164	-5p	pen-miR164	tggagaagcagggcacatgca	21	0.642	-	-	-	-	-	-	-	-	-	-	-	-	-	-	-	-	-	-	-	-	-	-	-	-	-	-	-	-	-	-	-	-	-	-	1(E)	-	-	-	-	-	-	-	-
35	miR164	a	pen-miR164a	tggagaagcagggcacgtgca	21	66.374	-	-	-	-	-	-	-	-	-	-	-	-	-	-	-	-	-	-	-	-	-	-	-	-	-	-	-	-	-	-	-	-	-	-	-	-	-	-	-	-	-	-	-
36	miR164	b	pen-miR164b	tggagaagcagggcacgtgcatcgta	26	0.642	-	-	-	-	-	-	-	-	-	-	-	-	-	-	-	-	-	-	-	-	-	-	-	-	-	-	-	-	-	-	-	-	-	-	-	-	-	-	-	-	-	-	-
37	miR164	c	pen-miR164c	gagaagcatggggcacgt	18	0.642	-	-	-	-	-	-	-	-	-	-	-	-	-	-	-	-	-	-	-	-	-	-	-	-	-	-	-	-	-	-	-	-	-	-	-	-	-	-	-	-	-	-	-
38	miR164	d	pen-miR164d	tggagaagcagggcacgtgct	21	0.972	-	-	-	-	-	-	-	-	-	-	-	0(E)	-	-	-	-	-	-	-	-	-	-	-	-	-	-	-	-	-	-	-	-	-	-	-	-	-	-	-	-	-	-	-
39	miR165	a-3p	pen-miR165a	ttcggaccaggcttcatcccc	21	1057.32	-	-	-	-	-	-	-	-	-	-	-	-	-	-	-	-	-	-	-	-	-	-	-	-	-	-	-	-	-	-	-	-	-	-	-	-	-	-	-	-	-	-	-
40	miR165	b-5p	pen-miR165b	ctatgttgtttggatcgaggt	21	0.972	-	-	-	-	-	-	-	-	-	-	-	-	-	-	-	-	-	-	-	-	-	-	-	-	-	-	-	-	-	-	-	-	-	-	-	-	-	-	-	-	-	-	-
41	miR166	a	pen-miR166a	tcggaccaggcttcattcccc	21	309522.046	-	-	-	-	-	-	-	-	-	-	-	-	-	-	-	-	-	-	-	-	-	-	-	-	-	-	-	-	-	-	-	-	-	-	-	-	-	-	-	-	-	-	-
42	miR166	b	pen-miR166b	tcggaccaggcttcattcctt	21	656.922	-	-	-	0(E)	-	-	-	-	-	-	-	-	-	-	-	-	-	-	-	-	-	-	-	-	-	-	-	-	-	-	-	-	-	-	-	-	-	-	-	-	-	-	-
43	miR166	c	pen-miR166c	tcggaccaggcttcattcct	20	1339.35	-	-	-	-	-	-	-	-	-	-	-	-	-	-	-	-	-	-	0(E)	-	-	-	-	-	-	-	-	-	-	-	-	-	-	-	-	-	-	-	-	-	-	-	-
44	miR166	d	pen-miR166d	tcggaccaggcttcattcccg	21	125.286	-	-	-	-	-	-	-	-	-	-	-	-	-	-	-	-	-	-	-	-	-	-	-	-	-	-	-	-	-	-	-	-	-	-	-	-	-	-	-	-	-	-	-
45	miR166	e-3p	pen-miR166e	tcgaaccaggcttcattcccc	21	195.838	-	-	-	-	-	-	-	-	-	-	-	0(E)	-	-	-	-	-	-	-	-	-	-	-	-	-	-	-	-	-	-	-	-	-	-	-	-	-	-	-	-	-	-	-
46	miR166	f	pen-miR166f	tctcggaccaggcttcattcc	21	46.312	-	-	-	-	-	-	-	-	-	-	-	-	0(E)	-	-	-	-	-	-	-	-	-	-	-	-	-	-	-	-	-	-	-	-	-	-	-	-	-	-	-	-	-	-
47	miR166	g-3p	pen-miR166g	tcggaccaggcttcattcctc	21	1656.288	-	-	-	-	-	-	-	-	-	-	-	0(E)	-	-	-	-	-	-	-	-	-	-	-	-	-	-	-	-	-	-	-	-	-	-	-	-	-	-	-	-	-	-	-
48	miR166	h-3p	pen-miR166h	attcggaccaggcttcattcctcgt	25	0.972	-	-	-	-	-	-	-	-	-	-	-	0(L)	-	-	-	-	-	-	-	-	-	-	-	-	-	-	-	-	-	-	-	-	-	-	-	-	-	-	-	-	-	-	-
49	miR166	i-3p	pen-miR166i	tcggatcaggcttcattcctc	21	9.826	-	-	-	-	-	-	-	-	-	-	-	0(E)	-	-	-	-	-	-	-	-	-	-	-	-	-	-	-	-	-	-	-	-	-	-	-	-	-	-	-	-	-	-	-
50	miR166	j	pen-miR166j	tccggaccaggcttcattccc	21	100.946	0(E)	-	-	-	-	-	-	-	-	-	-	-	-	-	-	-	-	-	-	-	-	-	-	-	-	-	-	-	-	-	-	-	-	-	-	-	-	-	-	-	-	-	-
51	miR166	k-3p	pen-miR166k	tcggaccaggcttcaatccct	21	33.042	-	-	-	-	-	-	-	-	-	-	-	0(E)	-	-	-	-	-	-	-	-	-	-	-	-	-	-	-	-	-	-	-	-	-	-	-	-	-	-	-	-	-	-	-
52	miR166	l-3p	pen-miR166l	tcggaccaggcttcaatc	18	0.972	-	-	-	-	-	-	-	-	-	-	-	0(S)	-	-	-	-	-	-	-	-	-	-	-	-	-	-	-	-	-	-	-	-	-	-	-	-	-	-	-	-	-	-	-
53	miR166	m	pen-miR166m	tcggaccaggcttcattccct	21	1300.85	-	-	-	-	-	-	-	-	-	-	-	0(E)	-	-	-	-	-	-	-	-	-	-	-	-	-	-	-	-	-	-	-	-	-	-	-	-	-	-	-	-	-	-	-
54	miR166	n-5p	pen-miR166n	tgggattgatctctggctcggtg	23	0.642	-	-	-	-	-	-	-	2(L)	-	-	-	-	-	-	-	-	-	-	-	-	-	-	-	-	-	-	-	-	-	-	-	-	-	-	-	-	-	-	-	-	-	-	-
55	miR166	p	pen-miR166p	tcggaccaggctccattcctt	21	0.642	-	-	-	-	-	-	-	-	-	-	-	-	-	-	-	-	-	-	-	-	-	-	-	-	-	-	-	-	-	-	-	-	-	-	-	-	-	-	-	0(E)	-	-	-
56	miR166	u	pen-miR166u	ctcggaccaggcttcattc	19	50.336	-	-	-	-	-	-	-	-	-	-	-	-	-	-	-	-	-	-	-	-	-	-	-	-	-	-	-	-	-	-	-	-	-	-	-	-	-	-	-	-	-	-	-
57	miR166		pen-miR166	tcggaccaggcttcattccccc	22	271.5	-	-	-	-	-	-	-	-	-	-	-	-	-	-	-	-	-	-	-	-	-	-	-	-	-	-	-	-	-	-	-	-	-	-	-	-	-	-	-	-	-	-	-
58	miR167	a	pen-miR167a	tgaagctgccagcatgatcta	21	451.136	-	-	-	-	-	-	-	-	-	-	-	-	-	-	-	-	-	-	-	-	-	-	-	-	-	-	-	-	-	-	-	-	-	-	-	-	-	-	-	-	-	-	-
59	miR167	b	pen-miR167b	tgaagctgtcagcatgatcta	21	0.972	-	-	-	-	-	-	-	-	-	-	-	-	-	-	-	1(E)	-	-	-	-	-	-	-	-	-	-	-	-	-	-	-	-	-	-	-	-	-	-	-	-	-	-	-
60	miR167	d-5p	pen-miR167d	tgaagctgccagcatgatctg	21	23.678	-	-	-	-	-	-	-	-	-	-	-	0(E)	-	-	-	-	-	-	-	-	-	-	-	-	-	-	-	-	-	-	-	-	-	-	-	-	-	-	-	-	-	-	-
61	miR167	e-3p	pen-miR167e	aagaagatcctgttgagcttcactct	26	0.642	-	-	-	-	-	-	-	-	-	-	-	2(L)	-	-	-	-	-	-	-	-	-	-	-	-	-	-	-	-	-	-	-	-	-	-	-	-	-	-	-	-	-	-	-
62	miR167		pen-miR167	tgaagctgccagcatgatctga	22	179.376	-	-	-	-	-	-	-	-	-	-	-	-	-	-	-	-	-	-	-	-	-	-	-	-	-	-	-	-	-	-	-	-	-	-	-	-	-	-	-	-	-	-	-
63	miR168	a	pen-miR168a	tcgcttggtgcaggtcgggaa	21	531.374	-	-	-	-	-	-	-	-	-	-	-	-	-	-	-	-	-	-	-	-	-	-	-	-	-	-	-	-	-	-	-	-	-	-	-	-	-	-	-	-	-	-	-
64	miR168	b	pen-miR168b	tcgcttgggcagatcgggac	20	24.714	-	-	-	-	-	-	-	-	-	0(E)	-	-	-	-	-	-	-	-	-	-	-	-	-	-	-	-	-	-	-	-	-	-	-	-	-	-	-	-	-	-	-	-	-
65	miR168		pen-miR168	tcgcttggtgcaggtcgggat	21	14.116	-	-	-	-	-	-	-	-	-	-	-	-	-	-	-	-	-	-	-	-	-	-	-	-	-	-	-	-	-	-	-	-	-	-	-	-	-	-	-	-	-	-	-
66	miR169	f.2	pen-miR169f.2	tgaggacggagctgattcg	19	1.766	-	-	-	-	-	-	-	-	-	-	-	2(S)	-	-	-	-	-	-	-	-	-	-	-	-	-	-	-	-	-	-	-	-	-	-	-	-	-	-	-	-	-	-	-
67	miR169	g-3p	pen-miR169g	ccggcaagttgagcgtggc	19	1.924	-	-	-	-	-	-	-	-	-	-	-	-	-	-	-	-	-	-	-	-	-	-	-	-	-	-	-	-	-	-	-	-	-	-	-	-	-	-	-	-	-	-	-
68	miR169	i-3p	pen-miR169i	aaggcagcctcctgggctagt	21	0.642	-	-	-	-	-	-	-	2(L)	-	-	-	-	-	-	-	-	-	-	-	-	-	-	-	-	-	-	-	-	-	-	-	-	-	-	-	-	-	-	-	-	-	-	-
69	miR169	t	pen-miR169t	tagccaaggatggatttgt	19	5.834	-	-	-	-	-	-	-	-	-	-	-	-	-	-	-	-	-	-	-	-	-	-	-	-	-	-	-	-	-	-	-	-	-	-	-	-	-	-	-	-	-	-	-
70	miR171	b-5p	pen-miR171b	cgatgttggggcggttcaatc	21	0.972	-	-	-	-	-	-	-	2(L)	-	-	-	-	-	-	-	-	-	-	-	-	-	-	-	-	-	-	-	-	-	-	-	-	-	-	-	-	-	-	-	-	-	-	-
71	miR171	d-3p	pen-miR171d	cgatgttggtgcggttcaatc	21	31.392	-	-	-	-	-	-	-	-	-	-	-	-	-	-	-	-	-	-	-	-	-	-	-	-	-	-	-	-	-	-	-	-	-	-	-	-	-	-	-	-	-	-	-
72	miR171	i-5p	pen-miR171i	aggtattggcgcgcctcaatt	21	0.972	-	-	-	-	-	-	-	-	-	-	-	2(E)	-	-	-	-	-	-	-	-	-	-	-	-	-	-	-	-	-	-	-	-	-	-	-	-	-	-	-	-	-	-	-
73	miR171	o	pen-miR171o	tgagatgtaggtatggtt	18	0.972	-	-	-	-	-	-	-	-	-	-	-	-	-	-	-	-	-	-	-	-	-	-	-	-	-	-	-	-	-	-	-	-	-	-	-	-	-	-	-	-	-	-	-
74	miR172	a	pen-miR172a	agaatcttgatgatgctgcat	21	134.284	-	-	-	-	-	-	-	-	-	-	-	-	-	-	-	-	-	-	-	-	-	-	-	-	-	-	-	-	-	-	-	-	-	-	-	-	-	-	-	-	-	-	-
75	miR172	b-5p	pen-miR172b	gcggcatcattaagattcac	20	30.686	-	-	-	-	-	-	-	-	-	-	-	-	-	-	-	-	-	-	-	-	-	-	-	-	-	-	-	-	-	-	-	-	-	-	-	-	-	-	-	-	-	-	-
76	miR172	c	pen-miR172c	agaatcttgatgatgctgcag	21	4.654	-	-	-	-	-	-	-	-	-	-	-	-	-	-	-	-	-	-	-	-	-	-	-	-	-	-	-	-	-	-	-	-	-	-	-	-	-	-	-	-	-	-	-
77	miR172	d	pen-miR172d	agaatcgtgatgatgctgcat	21	0.642	-	-	-	-	-	-	-	-	-	-	-	-	-	-	-	-	-	-	-	-	-	-	-	-	-	-	-	-	-	-	-	-	-	-	-	-	-	-	-	-	-	-	-
78	miR172	h-5p	pen-miR172h	gcggcagcatcaaaattcac	20	0.642	-	-	-	-	-	-	-	-	-	-	-	-	-	-	-	-	-	-	-	-	-	-	-	-	-	-	-	-	-	-	-	-	-	-	-	-	-	-	-	-	-	-	-
79	miR172	k	pen-miR172k	tgaatcttgatgatgctgcat	21	0.642	-	-	-	-	-	-	-	-	-	-	-	-	-	-	-	-	-	-	-	-	-	-	-	-	-	-	-	-	-	-	-	-	-	-	-	-	-	-	-	-	-	-	-
80	miR173	-5p	pen-miR173	ttcgcttgcagagagaaatcac	22	7.258	-	-	-	-	-	-	-	-	-	-	-	-	-	-	-	-	-	-	-	-	-	-	-	-	-	-	-	-	-	-	-	-	-	-	-	-	-	-	-	-	-	-	-
81	miR319	a	pen-miR319a	cttggactgaagggagctcccttt	24	8.34	-	-	-	-	-	-	-	-	-	-	-	-	-	-	-	-	-	-	-	-	-	-	-	-	-	-	-	-	-	-	-	-	-	-	-	-	-	-	-	-	-	-	-
82	miR319	b	pen-miR319b	cttggactgaagggagctccctatt	25	1.766	-	-	-	-	-	-	-	-	-	-	-	-	-	-	-	-	-	-	-	-	-	-	-	-	-	-	-	-	-	-	-	-	-	-	-	-	-	-	-	-	-	-	-
83	miR319	c	pen-miR319c	cttggactgaagggagctccc	21	66.662	0(E)	-	-	-	-	-	-	-	-	-	-	-	-	-	-	-	-	-	-	-	-	-	-	-	-	-	-	-	-	-	-	-	-	-	-	-	-	-	-	-	-	-	-
84	miR319	d-3p	pen-miR319d	cttggactgaagggagctccccattc	26	3.208	0(L)	-	-	-	-	-	-	-	-	-	-	-	-	-	-	-	-	-	-	-	-	-	-	-	-	-	-	-	-	-	-	-	-	-	-	-	-	-	-	-	-	-	-
85	miR319	d-5p.1	pen-miR319d.1	agcttccttcggttcaata	19	7.02	2(S)	-	-	-	-	-	-	-	-	-	-	-	-	-	-	-	-	-	-	-	-	-	-	-	-	-	-	-	-	-	-	-	-	-	-	-	-	-	-	-	-	-	-
86	miR319	i	pen-miR319i	ttggactgaatgggggct	18	0.972	-	-	-	-	-	-	-	-	-	-	-	-	-	-	-	-	-	-	-	-	-	-	-	-	-	-	-	-	-	-	-	-	-	-	-	-	-	-	-	-	-	-	-
87	miR319		pen-miR319	ttggactgaagggagctccc	20	3.888	-	-	-	-	-	-	-	-	-	-	-	-	-	-	-	-	-	-	-	-	-	-	-	-	-	-	-	-	-	-	-	-	-	-	-	-	-	-	-	-	-	-	-
88	miR390	a	pen-miR390a	aagctcaggagggatagcg	19	235.632	-	-	-	-	-	-	-	-	-	-	-	-	-	-	-	-	-	-	-	-	-	-	-	-	-	-	-	-	-	-	-	-	-	-	-	-	-	-	-	-	-	-	-
89	miR390	b	pen-miR390b	aagctcaggagggatagcgcc	21	138.21	-	-	-	-	-	-	-	-	-	-	-	-	-	-	-	-	-	-	-	-	-	-	-	-	-	-	-	-	-	-	-	-	-	-	-	-	-	-	-	-	-	-	-
90	miR390	c-3p	pen-miR390c	cgctatccattctgagctttg	21	8.312	2(E)	-	-	-	-	-	-	-	-	-	-	-	-	-	-	-	-	-	-	-	-	-	-	-	-	-	-	-	-	-	-	-	-	-	-	-	-	-	-	-	-	-	-
91	miR390	e	pen-miR390e	agctcaggagggatagcgcc	20	9.826	-	-	-	-	-	-	-	-	-	-	-	-	-	-	-	-	-	-	-	-	-	-	-	-	-	-	-	-	-	-	-	-	-	-	-	-	-	-	-	-	-	-	-
92	miR390		pen-miR390	aagctcaggagggatagcgtc	21	2199.484	-	-	-	-	-	-	-	-	-	-	-	-	-	-	-	-	-	-	-	0(E)	-	-	-	-	-	-	-	-	-	-	-	-	-	-	-	-	-	-	-	-	-	-	-
93	miR391		pen-miR391	ttcgcaggagagatagcgcca	21	8.75	-	-	-	-	-	-	-	-	-	-	-	-	-	-	-	-	-	-	-	-	-	-	-	-	-	-	-	-	-	-	-	-	-	-	-	-	-	-	-	-	-	-	-
94	miR393	b-3p	pen-miR393b	tcagtgcgatccctctggaat	21	7.926	-	-	-	-	-	-	-	-	-	-	-	2(E)	-	-	-	-	-	-	-	-	-	-	-	-	-	-	-	-	-	-	-	-	-	-	-	-	-	-	-	-	-	-	-
95	miR395	d-3p	pen-miR395d	tccaagtgtttcgggtactctagg	24	1.766	-	-	-	-	-	-	-	-	-	-	-	-	2(L)	-	-	-	-	-	-	-	-	-	-	-	-	-	-	-	-	-	-	-	-	-	-	-	-	-	-	-	-	-	-
96	miR396	a-3p	pen-miR396a	atcaagaaagatgtgggaaa	20	0.972	-	-	-	-	-	-	-	-	-	-	-	-	-	-	-	-	-	-	-	2(S)	-	-	-	-	-	-	-	-	-	-	-	-	-	-	-	-	-	-	-	-	-	-	-
97	miR396	b	pen-miR396b	ttccacagctttcttgaactt	21	13.794	-	-	-	-	-	-	-	-	-	-	-	-	-	-	-	-	-	-	-	-	-	-	-	-	-	-	-	-	-	-	-	-	-	-	-	-	-	-	-	-	-	-	-
98	miR396	c	pen-miR396c	cttcaagaaggtcgtggac	19	1.944	-	-	-	-	-	-	-	-	-	-	-	-	-	-	-	-	-	-	-	-	-	-	-	-	-	-	-	-	-	-	-	-	-	-	-	-	-	-	-	-	-	-	-
99	miR396	d	pen-miR396d	agaaagatgtggaagaat	18	0.972	-	-	-	-	-	-	-	-	-	-	-	-	-	-	-	-	-	-	-	-	-	-	-	-	-	-	-	-	-	-	-	-	-	-	-	-	-	-	-	-	-	-	-
100	miR396	e-3p	pen-miR396e	tcctcaagaaagctgtgcgcgac	23	0.972	-	-	-	-	-	-	-	-	-	-	-	-	-	-	-	-	-	-	-	-	-	-	-	-	-	-	-	-	-	-	-	-	-	-	-	-	-	-	-	2(L)	-	-	-
101	miR396	f	pen-miR396f	ttctttaattcttatgcc	18	1.766	-	-	-	-	-	-	-	-	-	-	-	-	-	-	-	-	-	-	-	-	-	-	-	-	-	-	-	-	-	-	-	-	-	-	-	-	-	-	-	-	-	-	-
102	miR396	g-3p	pen-miR396g	aacgttcaagaaagctgtaggagacc	26	1.766	-	-	-	-	-	-	-	2(L)	-	-	-	-	-	-	-	-	-	-	-	-	-	-	-	-	-	-	-	-	-	-	-	-	-	-	-	-	-	-	-	-	-	-	-
103	miR397	a	pen-miR397a	ttgagtgcagcgttgatgaac	21	6.806	-	-	-	-	-	-	-	-	-	-	-	-	-	-	-	-	-	-	-	-	-	-	-	-	-	-	-	-	-	-	-	-	-	-	-	-	-	-	-	-	-	-	-
104	miR397	b	pen-miR397b	attgaatgcatcgttgttg	19	0.972	-	-	-	-	-	-	-	-	-	-	-	-	-	-	-	-	-	-	-	-	-	-	-	-	-	-	-	-	-	-	-	-	-	-	-	-	-	-	-	-	-	-	-
105	miR397		pen-miR397	ttgagggcgagcgttgat	18	4.894	-	-	-	-	-	-	-	-	-	-	-	-	-	-	-	-	-	-	-	-	-	-	-	-	-	-	-	-	-	-	-	-	2(S)	-	-	-	-	-	-	-	-	-	-
106	miR398	a-5p	pen-miR398a	gagggacctgggatgaca	18	0.972	-	-	-	-	-	-	-	-	-	-	-	-	-	-	-	-	-	-	-	-	-	-	-	-	-	-	-	-	-	-	-	-	-	-	-	-	-	-	-	-	-	-	-
107	miR399	b-5p	pen-miR399b	tgcacctctcctcgggca	18	0.972	-	-	-	-	-	-	-	2(S)	-	-	-	-	-	-	-	-	-	-	-	-	-	-	-	-	-	-	-	-	-	-	-	-	-	-	-	-	-	-	-	-	-	-	-
108	miR399	d-5p	pen-miR399d	tgtggcgctcctactggcat	20	2.916	-	-	-	-	-	-	-	2(S)	-	-	-	-	-	-	-	-	-	-	-	-	-	-	-	-	-	-	-	-	-	-	-	-	-	-	-	-	-	-	-	-	-	-	-
109	miR399	f	pen-miR399f	tgcaaaaggaaattgcacctcaa	23	0.972	-	-	-	-	-	-	-	-	-	-	-	-	-	-	-	-	-	-	-	-	-	-	-	-	-	-	-	-	-	-	-	-	-	-	-	-	-	-	-	-	-	-	-
110	miR408	a-3p	pen-miR408a	tgcactgcctcttccctggtt	21	103.93	-	-	-	-	-	-	-	-	-	-	-	-	-	-	-	-	-	-	-	-	-	-	-	-	-	-	-	-	-	-	-	-	-	-	1(E)	-	-	-	-	-	-	-	-
111	miR408	b	pen-miR408b	tgcactgcctcttccctggct	21	42350.7	0(E)	-	-	-	-	-	-	-	-	-	-	-	-	-	-	-	-	-	-	-	-	-	-	-	-	-	-	-	-	-	-	-	-	-	-	-	-	-	-	-	-	-	-
112	miR408	d	pen-miR408d	tgcactgcctcttccctggc	20	512.646	-	-	-	-	-	-	-	-	-	-	-	-	-	-	-	-	-	-	-	-	-	-	-	-	-	-	-	-	-	-	-	-	-	-	-	-	-	-	-	-	-	-	-
113	miR408	e	pen-miR408e	tgcactgactcttccctggc	20	0.972	-	-	-	-	-	-	-	-	-	0(S)	-	-	-	-	-	-	-	-	-	-	-	-	-	-	-	-	-	-	-	-	-	-	-	-	-	-	-	-	-	-	-	-	-
114	miR408		pen-miR408	atgcactgcctcttccctggc	21	388.612	-	-	-	-	-	-	-	-	-	-	-	-	-	-	-	-	-	-	-	-	-	-	-	-	-	-	-	-	-	-	-	-	-	-	-	-	-	-	-	-	-	-	-
115	miR414		pen-miR414	tcatcatcatcatcgtcgt	19	7.778	-	-	-	-	-	-	-	-	-	-	-	-	-	-	-	-	-	-	-	-	-	-	-	-	-	-	-	-	-	-	-	-	-	-	-	-	-	-	-	-	-	-	-
116	miR419		pen-miR419	atgaatcctgcggatgttg	19	0.972	-	-	-	-	-	-	-	-	-	-	-	-	-	-	-	-	-	-	-	-	-	-	-	-	-	-	-	-	-	-	-	-	-	-	-	-	-	-	-	-	-	-	-
117	miR435		pen-miR435	tattattcggtaatggagttgat	23	7.778	-	-	-	-	-	-	-	-	-	-	-	2(L)	-	-	-	-	-	-	-	-	-	-	-	-	-	-	-	-	-	-	-	-	-	-	-	-	-	-	-	-	-	-	-
118	miR472		pen-miR472	tttcctattccgcccata	18	0.642	-	-	-	-	-	-	-	-	-	-	-	-	-	-	-	-	-	-	-	-	-	-	-	-	-	-	-	-	-	-	-	-	-	-	-	-	-	-	-	-	-	-	-
119	miR473	a-3p	pen-miR473a	aggccattggggagagtg	18	0.972	-	-	-	-	-	-	-	-	-	-	-	-	-	-	-	-	-	-	-	-	-	-	-	-	-	-	-	-	-	-	-	-	-	-	-	-	-	-	-	2(S)	-	-	-
120	miR477	a-5p	pen-miR477a	ctctccctcaaaggcttccaa	21	34.856	0(L)	-	-	-	-	-	-	-	-	-	-	-	-	-	-	-	-	-	-	-	-	-	-	-	-	-	-	-	-	-	-	-	-	-	-	-	-	-	-	-	-	-	-
121	miR477	b	pen-miR477b	ctctccctcaaaggcttct	19	0.642	-	-	-	-	-	-	-	-	-	-	-	-	-	-	-	-	-	-	-	-	-	-	-	-	-	-	-	-	-	-	-	-	-	-	-	-	-	-	-	-	-	-	-
122	miR477	c	pen-miR477c	ctctccctcaaaggcttc	18	18.614	0(S)	-	-	-	-	-	-	-	-	-	-	-	-	-	-	-	-	-	-	-	-	-	-	-	-	-	-	-	-	-	-	-	-	-	-	-	-	-	-	-	-	-	-
123	miR477	f	pen-miR477f	tccctcaaaggcttccaa	18	1.766	0(S)	-	-	-	-	-	-	-	-	-	-	-	-	-	-	-	-	-	-	-	-	-	-	-	-	-	-	-	-	-	-	-	-	-	-	-	-	-	-	-	-	-	-
124	miR477	h	pen-miR477h	tctccctcaaaggcttccag	20	1.766	0(L)	-	-	-	-	-	-	-	-	-	-	-	-	-	-	-	-	-	-	-	-	-	-	-	-	-	-	-	-	-	-	-	-	-	-	-	-	-	-	-	-	-	-
125	miR479		pen-miR479	gtgatattggatcgtctca	19	5.296	-	-	-	-	-	-	-	-	-	-	-	-	-	-	-	-	-	-	-	-	-	-	-	-	-	-	-	-	-	-	-	-	-	-	-	-	-	-	-	-	-	-	-
126	miR482	-5p	pen-miR482	tcccgtgggagagaaggagccta	23	0.972	-	-	-	-	-	-	-	2(L)	-	-	-	-	-	-	-	-	-	-	-	-	-	-	-	-	-	-	-	-	-	-	-	-	-	-	-	-	-	-	-	-	-	-	-
127	miR482	a.1	pen-miR482a.1	ttccctattcctcccataccatg	23	9.798	-	-	-	-	-	-	-	-	-	-	-	-	-	-	-	-	-	-	-	-	-	-	-	-	-	-	-	-	-	-	-	-	-	-	-	-	-	-	-	2(L)	-	-	-
128	miR482	a-3p	pen-miR482a	tttccaatgccacccattcc	20	5.536	-	-	-	-	-	-	-	-	-	-	-	-	-	-	-	-	-	-	-	-	-	-	-	-	-	-	-	-	-	-	-	-	-	-	1(S)	-	-	-	-	-	-	-	-
129	miR482	c-3p	pen-miR482c	ttccctattccgcccattcc	20	1.766	-	-	-	-	-	-	-	-	-	-	-	-	-	-	-	-	-	-	-	-	-	-	-	-	-	-	-	-	-	-	-	-	-	-	-	-	-	-	-	-	-	-	-
130	miR482	d	pen-miR482d	tttccaacgccccccatgccc	21	0.642	-	-	-	-	2(S)	-	-	-	-	-	-	-	-	-	-	-	-	-	-	-	-	-	-	-	-	-	-	-	-	-	-	-	-	-	-	-	-	-	-	-	-	-	-
131	miR528	-5p	pen-miR528	tggaaggggcatgcagaggag	21	169.194	-	-	-	-	-	-	-	-	-	-	-	0(E)	-	-	-	-	-	-	-	-	-	-	-	-	-	-	-	-	-	-	-	-	-	-	-	-	-	-	-	-	-	-	-
132	miR529	-5p	pen-miR529	agaagagagagagtacagcct	21	8.794	-	-	-	-	-	-	-	0(E)	-	-	-	-	-	-	-	-	-	-	-	-	-	-	-	-	-	-	-	-	-	-	-	-	-	-	-	-	-	-	-	-	-	-	-
133	miR529	a	pen-miR529a	cgaagagagagagcacagccc	21	50.176	0(E)	-	-	-	-	-	-	-	-	-	-	-	-	-	-	-	-	-	-	-	-	-	-	-	-	-	-	-	-	-	-	-	-	-	-	-	-	-	-	-	-	-	-
134	miR529	b	pen-miR529b	agaagagagagagtacagctt	21	5.774	-	-	-	-	-	-	-	-	-	-	-	0(E)	-	-	-	-	-	-	-	-	-	-	-	-	-	-	-	-	-	-	-	-	-	-	-	-	-	-	-	-	-	-	-
135	miR529	d	pen-miR529d	agaagagagagagcacagccc	21	149.274	0(E)	-	-	-	-	-	-	-	-	-	-	-	-	-	-	-	-	-	-	-	-	-	-	-	-	-	-	-	-	-	-	-	-	-	-	-	-	-	-	-	-	-	-
136	miR529	e	pen-miR529e	agaagagagagagtacagccc	21	1896.668	0(E)	-	-	-	-	-	-	-	-	-	-	-	-	-	-	-	-	-	-	-	-	-	-	-	-	-	-	-	-	-	-	-	-	-	-	-	-	-	-	-	-	-	-
137	miR529	f	pen-miR529f	aagagagagagtacagcc	18	19.17	0(S)	-	-	-	-	-	-	-	-	-	-	-	-	-	-	-	-	-	-	-	-	-	-	-	-	-	-	-	-	-	-	-	-	-	-	-	-	-	-	-	-	-	-
138	miR530		pen-miR530	tctgcatttgcacctgcacc	20	0.642	-	-	-	-	-	-	-	-	-	-	-	-	-	-	-	-	-	-	-	-	-	-	-	-	-	-	-	-	-	-	-	-	-	-	-	-	-	-	-	-	-	-	-
139	miR533	a-3p	pen-miR533a	ctcacagtctgcacagctctc	21	69.75	0(E)	-	-	-	-	-	-	-	-	-	-	-	-	-	-	-	-	-	-	-	-	-	-	-	-	-	-	-	-	-	-	-	-	-	-	-	-	-	-	-	-	-	-
140	miR533	b-5p	pen-miR533b	gagctgtccaggctgtgaggc	21	0.642	1(E)	-	-	-	-	-	-	-	-	-	-	-	-	-	-	-	-	-	-	-	-	-	-	-	-	-	-	-	-	-	-	-	-	-	-	-	-	-	-	-	-	-	-
141	miR535	-5p	pen-miR535	tgacaacgagagagagcacgc	21	4374.196	-	-	-	-	-	-	-	-	-	-	-	0(E)	-	-	-	-	-	-	-	-	-	-	-	-	-	-	-	-	-	-	-	-	-	-	-	-	-	-	-	-	-	-	-
142	miR535	a	pen-miR535a	tgacaacgagagagagcacgt	21	25.186	-	-	-	-	-	-	-	-	-	-	-	-	-	-	-	-	-	-	-	-	-	-	-	-	-	-	-	-	-	-	-	-	-	-	-	-	-	-	-	-	-	-	-
143	miR535	b	pen-miR535b	tgacgacgagagagagcacgc	21	47.362	-	-	-	-	-	-	-	-	-	-	-	-	-	-	-	-	-	-	-	-	-	-	-	-	-	-	-	-	-	-	-	-	-	-	-	-	-	-	-	-	-	-	-
144	miR536	a	pen-miR536a	ttcgtgccaagctgtgtgcaac	22	104.892	0(E)	-	-	-	-	-	-	-	-	-	-	-	-	-	-	-	-	-	-	-	-	-	-	-	-	-	-	-	-	-	-	-	-	-	-	-	-	-	-	-	-	-	-
145	miR536	c	pen-miR536c	tcgtgccaagctttgtgcttc	21	0.642	1(S)	-	-	-	-	-	-	-	-	-	-	-	-	-	-	-	-	-	-	-	-	-	-	-	-	-	-	-	-	-	-	-	-	-	-	-	-	-	-	-	-	-	-
146	miR536		pen-miR536	tcgtgtcaagctgtgtgcatc	21	24.36	-	0(E)	-	-	-	-	-	-	-	-	-	-	-	-	-	-	-	-	-	-	-	-	-	-	-	-	-	-	-	-	-	-	-	-	-	-	-	-	-	-	-	-	-
147	miR537	a	pen-miR537a	ttgaggtgtttctacaggcta	21	2.768	0(E)	-	-	-	-	-	-	-	-	-	-	-	-	-	-	-	-	-	-	-	-	-	-	-	-	-	-	-	-	-	-	-	-	-	-	-	-	-	-	-	-	-	-
148	miR538	a	pen-miR538a	ttgcatggagtctatgtctgga	22	713.464	0(E)	-	-	-	-	-	-	-	-	-	-	-	-	-	-	-	-	-	-	-	-	-	-	-	-	-	-	-	-	-	-	-	-	-	-	-	-	-	-	-	-	-	-
149	miR774	b-5p	pen-miR774b	tgagataagatttggaagacg	21	1.944	-	-	-	-	-	-	-	-	-	-	-	-	-	-	-	-	-	-	-	-	-	-	-	-	-	-	-	-	-	-	-	-	-	-	-	-	-	-	-	-	-	-	-
150	miR775		pen-miR775	ttcgattctagcaatgccaccca	23	0.972	-	-	-	-	-	-	-	-	-	-	-	-	-	-	-	-	-	-	-	-	-	-	-	-	-	-	-	-	-	-	-	-	-	-	-	-	-	-	-	-	-	-	-
151	miR780	.2	pen-miR780.2	ttcgtgcatatctggcatg	19	3.558	-	-	-	-	-	-	-	-	-	-	-	-	-	-	-	-	-	-	-	-	-	-	-	-	-	-	-	-	-	-	-	-	-	-	-	-	-	-	-	-	-	-	-
152	miR812	v	pen-miR812v	acttaaatatgggacggg	18	0.972	-	-	-	-	-	-	-	-	-	-	-	2(S)	-	-	-	-	-	-	-	-	-	-	-	-	-	-	-	-	-	-	-	-	-	-	-	-	-	-	-	-	-	-	-
153	miR818	f	pen-miR818f	aagcatgtaggacggccat	19	4.894	-	-	-	-	-	-	-	-	-	-	-	2(S)	-	-	-	-	-	-	-	-	-	-	-	-	-	-	-	-	-	-	-	-	-	-	-	-	-	-	-	-	-	-	-
154	miR824		pen-miR824	tagaccatttgtgagaaggga	21	4.758	-	-	-	-	-	-	-	-	-	-	-	-	-	-	-	-	-	-	-	-	-	-	-	-	-	-	-	-	-	-	-	-	-	-	-	-	-	-	-	-	-	-	-
155	miR828	a	pen-miR828a	ttcttgctcaaatgggtg	18	0.972	-	-	-	-	-	-	-	-	-	-	-	-	-	-	-	-	-	-	-	-	-	-	-	-	-	-	-	-	-	-	-	-	-	-	-	-	2(S)	-	-	-	-	-	-
156	miR832	-5p	pen-miR832	gcggggagcgggaatcgaa	19	2.814	-	-	-	-	-	-	-	-	-	-	-	-	-	-	-	-	-	-	-	-	-	-	-	-	-	-	-	-	-	-	-	-	-	-	-	-	-	-	-	-	-	-	-
157	miR833	-5p	pen-miR833	ttagtctgagcatcggtc	18	0.972	-	-	-	-	-	-	-	-	-	-	-	-	-	-	-	-	-	-	-	-	-	-	-	-	-	-	-	-	-	-	-	-	-	-	-	-	-	-	-	-	-	-	-
158	miR837	-5p	pen-miR837	agttgcgtgttcgtttca	18	0.972	-	-	-	-	-	-	-	-	-	-	-	-	-	-	-	-	-	-	-	-	-	-	-	-	-	-	-	-	-	-	-	-	-	-	-	-	-	-	-	-	-	-	-
159	miR841	b-3p	pen-miR841b	cattttctatgggtcgtat	19	1.766	-	-	-	-	-	-	-	-	-	-	-	-	-	-	-	-	-	-	-	-	-	-	-	-	-	-	-	-	-	-	-	-	-	-	-	-	-	-	-	-	-	-	-
160	miR844	-5p	pen-miR844	aagaaggactagagatggctggtt	24	0.642	-	-	-	-	-	-	-	-	-	-	-	-	-	-	-	-	-	-	-	-	-	-	-	-	-	-	-	-	-	-	-	-	-	-	-	-	-	-	-	-	-	-	-
161	miR845	b-5p	pen-miR845b	tcaattggtaggagagca	18	8.898	-	-	-	-	-	-	-	-	-	-	-	-	-	-	-	-	-	-	-	-	-	-	-	-	-	-	-	-	-	-	-	-	-	-	-	-	-	-	-	-	-	-	-
162	miR854	a	pen-miR854a	tgaggatcaggaggagga	18	23.02	-	-	-	-	-	-	-	-	-	-	-	-	-	-	-	-	-	-	-	-	-	-	-	-	-	-	-	-	-	-	-	-	-	-	-	-	-	-	-	-	-	-	-
163	miR862	-3p	pen-miR862	tatgctagaatctacttga	19	0.972	-	-	-	-	-	-	-	-	-	-	-	-	-	-	-	-	-	-	-	-	-	-	-	-	-	-	-	-	-	-	-	-	-	-	-	-	-	-	-	-	-	-	-
164	miR868	-5p	pen-miR868	ctcggcacttgatgatgc	18	0.972	-	-	-	-	-	-	-	-	-	-	-	-	-	-	-	-	-	-	-	-	-	-	-	-	-	-	-	-	-	-	-	-	-	-	-	-	-	-	-	-	-	-	-
165	miR894		pen-miR894	cgtttcacgtcgggttcacca	21	393.442	0(L)	-	-	-	-	-	-	-	-	-	-	-	-	-	-	-	-	-	-	-	-	-	-	-	-	-	-	-	-	-	-	-	-	-	-	-	-	-	-	-	-	-	-
166	miR898	a-5p	pen-miR898a	ctgctgtgcaccacttagtac	21	9.146	2(E)	-	-	-	-	-	-	-	-	-	-	-	-	-	-	-	-	-	-	-	-	-	-	-	-	-	-	-	-	-	-	-	-	-	-	-	-	-	-	-	-	-	-
167	miR902	a-3p	pen-miR902a	cgaaggtctgcatcatagc	19	7.02	0(S)	-	-	-	-	-	-	-	-	-	-	-	-	-	-	-	-	-	-	-	-	-	-	-	-	-	-	-	-	-	-	-	-	-	-	-	-	-	-	-	-	-	-
168	miR902	c-3p	pen-miR902c	acgaaggtctgcatcatagt	20	323.128	0(E)	-	-	-	-	-	-	-	-	-	-	-	-	-	-	-	-	-	-	-	-	-	-	-	-	-	-	-	-	-	-	-	-	-	-	-	-	-	-	-	-	-	-
169	miR902	f-3p	pen-miR902f	acgaagatctgcatcatag	19	4.894	1(S)	-	-	-	-	-	-	-	-	-	-	-	-	-	-	-	-	-	-	-	-	-	-	-	-	-	-	-	-	-	-	-	-	-	-	-	-	-	-	-	-	-	-
170	miR902	j-3p	pen-miR902j	agaaggatctgcaacataaac	21	2011.55	1(E)	-	-	-	-	-	-	-	-	-	-	-	-	-	-	-	-	-	-	-	-	-	-	-	-	-	-	-	-	-	-	-	-	-	-	-	-	-	-	-	-	-	-
171	miR902	k-3p	pen-miR902k	agaaggatctgcaatataaac	21	0.642	2(E)	-	-	-	-	-	-	-	-	-	-	-	-	-	-	-	-	-	-	-	-	-	-	-	-	-	-	-	-	-	-	-	-	-	-	-	-	-	-	-	-	-	-
172	miR902	l-3p	pen-miR902l	agaaggatctgcaacatatac	21	2.768	0(E)	-	-	-	-	-	-	-	-	-	-	-	-	-	-	-	-	-	-	-	-	-	-	-	-	-	-	-	-	-	-	-	-	-	-	-	-	-	-	-	-	-	-
173	miR903		pen-miR903	gctatttcggcgggacaa	18	10.086	1(S)	-	-	-	-	-	-	-	-	-	-	-	-	-	-	-	-	-	-	-	-	-	-	-	-	-	-	-	-	-	-	-	-	-	-	-	-	-	-	-	-	-	-
174	miR904	a	pen-miR904a	tcttgtcaatgtttaggggca	21	66.542	0(E)	-	-	-	-	-	-	-	-	-	-	-	-	-	-	-	-	-	-	-	-	-	-	-	-	-	-	-	-	-	-	-	-	-	-	-	-	-	-	-	-	-	-
175	miR947		pen-miR947	catcggaatctgttactgtttc	22	3.208	-	-	-	-	-	0(E)	-	-	-	-	-	-	-	-	-	-	-	-	-	-	-	-	-	-	-	-	-	-	-	-	-	-	-	-	-	-	-	-	-	-	-	-	-
176	miR950	-5p	pen-miR950	tcacgtctgggccacgatggtt	22	14.078	-	-	-	1(E)	-	-	-	-	-	-	-	-	-	-	-	-	-	-	-	-	-	-	-	-	-	-	-	-	-	-	-	-	-	-	-	-	-	-	-	-	-	-	-
177	miR1023	c-3p	pen-miR1023c	agggaatcggaaagagtgc	19	11.27	1(S)	-	-	-	-	-	-	-	-	-	-	-	-	-	-	-	-	-	-	-	-	-	-	-	-	-	-	-	-	-	-	-	-	-	-	-	-	-	-	-	-	-	-
178	miR1023	e-3p	pen-miR1023e	agggaatcgggaagagtgcat	21	1238.766	2(E)	-	-	-	-	-	-	-	-	-	-	-	-	-	-	-	-	-	-	-	-	-	-	-	-	-	-	-	-	-	-	-	-	-	-	-	-	-	-	-	-	-	-
179	miR1026	a	pen-miR1026a	tgagaaagacttgagaggaca	21	140.904	0(E)	-	-	-	-	-	-	-	-	-	-	-	-	-	-	-	-	-	-	-	-	-	-	-	-	-	-	-	-	-	-	-	-	-	-	-	-	-	-	-	-	-	-
180	miR1030	a	pen-miR1030a	tctgcatctgcacctgcacca	21	3817.14	0(E)	-	-	-	-	-	-	-	-	-	-	-	-	-	-	-	-	-	-	-	-	-	-	-	-	-	-	-	-	-	-	-	-	-	-	-	-	-	-	-	-	-	-
181	miR1030	j	pen-miR1030j	cctgcatctgcacctgcacca	21	10.806	0(E)	-	-	-	-	-	-	-	-	-	-	-	-	-	-	-	-	-	-	-	-	-	-	-	-	-	-	-	-	-	-	-	-	-	-	-	-	-	-	-	-	-	-
182	miR1033	a	pen-miR1033a	tgacgggtcgtgatgggcact	21	9.146	0(E)	-	-	-	-	-	-	-	-	-	-	-	-	-	-	-	-	-	-	-	-	-	-	-	-	-	-	-	-	-	-	-	-	-	-	-	-	-	-	-	-	-	-
183	miR1050		pen-miR1050	tgaccaccttgattccggcct	21	108.758	0(E)	-	-	-	-	-	-	-	-	-	-	-	-	-	-	-	-	-	-	-	-	-	-	-	-	-	-	-	-	-	-	-	-	-	-	-	-	-	-	-	-	-	-
184	miR1052		pen-miR1052	ctccttttattgattgtggta	21	28.076	1(E)	-	-	-	-	-	-	-	-	-	-	-	-	-	-	-	-	-	-	-	-	-	-	-	-	-	-	-	-	-	-	-	-	-	-	-	-	-	-	-	-	-	-
185	miR1063	a	pen-miR1063a	cttagaatactgcatctt	18	1.766	2(S)	-	-	-	-	-	-	-	-	-	-	-	-	-	-	-	-	-	-	-	-	-	-	-	-	-	-	-	-	-	-	-	-	-	-	-	-	-	-	-	-	-	-
186	miR1065		pen-miR1065	acagtctctgacttctcgcat	21	36.78	1(E)	-	-	-	-	-	-	-	-	-	-	-	-	-	-	-	-	-	-	-	-	-	-	-	-	-	-	-	-	-	-	-	-	-	-	-	-	-	-	-	-	-	-
187	miR1072		pen-miR1072	gtgttagttgaagctgga	18	11.912	2(S)	-	-	-	-	-	-	-	-	-	-	-	-	-	-	-	-	-	-	-	-	-	-	-	-	-	-	-	-	-	-	-	-	-	-	-	-	-	-	-	-	-	-
188	miR1097		pen-miR1097	ccattggtgttcgttgga	18	11.152	-	2(S)	-	-	-	-	-	-	-	-	-	-	-	-	-	-	-	-	-	-	-	-	-	-	-	-	-	-	-	-	-	-	-	-	-	-	-	-	-	-	-	-	-
189	miR1130		pen-miR1130	tgtagctaaatataagac	18	5.834	-	-	-	-	-	-	-	-	-	-	-	-	-	-	-	-	2(S)	-	-	-	-	-	-	-	-	-	-	-	-	-	-	-	-	-	-	-	-	-	-	-	-	-	-
190	miR1212		pen-miR1212	cgtgggacagcatagaatgcg	21	79.736	0(E)	-	-	-	-	-	-	-	-	-	-	-	-	-	-	-	-	-	-	-	-	-	-	-	-	-	-	-	-	-	-	-	-	-	-	-	-	-	-	-	-	-	-
191	miR1214		pen-miR1214	accatgagaactctcgcggcc	21	1.766	2(E)	-	-	-	-	-	-	-	-	-	-	-	-	-	-	-	-	-	-	-	-	-	-	-	-	-	-	-	-	-	-	-	-	-	-	-	-	-	-	-	-	-	-
192	miR1216		pen-miR1216	gatggtgatgtgcttgtg	18	9.146	2(S)	-	-	-	-	-	-	-	-	-	-	-	-	-	-	-	-	-	-	-	-	-	-	-	-	-	-	-	-	-	-	-	-	-	-	-	-	-	-	-	-	-	-
193	miR1219	a	pen-miR1219a	cttcctgcctctcactagctt	21	16.588	0(E)	-	-	-	-	-	-	-	-	-	-	-	-	-	-	-	-	-	-	-	-	-	-	-	-	-	-	-	-	-	-	-	-	-	-	-	-	-	-	-	-	-	-
194	miR1222	a	pen-miR1222a	gaaggagttcgttggttta	19	0.642	2(S)	-	-	-	-	-	-	-	-	-	-	-	-	-	-	-	-	-	-	-	-	-	-	-	-	-	-	-	-	-	-	-	-	-	-	-	-	-	-	-	-	-	-
195	miR1222	e	pen-miR1222e	ttgaaggtagctcagtgg	18	0.642	2(S)	-	-	-	-	-	-	-	-	-	-	-	-	-	-	-	-	-	-	-	-	-	-	-	-	-	-	-	-	-	-	-	-	-	-	-	-	-	-	-	-	-	-
196	miR1223	a	pen-miR1223a	ttgtagagtcatacatctccg	21	9.146	2(E)	-	-	-	-	-	-	-	-	-	-	-	-	-	-	-	-	-	-	-	-	-	-	-	-	-	-	-	-	-	-	-	-	-	-	-	-	-	-	-	-	-	-
197	miR1223	b	pen-miR1223b	ttgtagagccatacacctcta	21	13.396	1(E)	-	-	-	-	-	-	-	-	-	-	-	-	-	-	-	-	-	-	-	-	-	-	-	-	-	-	-	-	-	-	-	-	-	-	-	-	-	-	-	-	-	-
198	miR1223	d	pen-miR1223d	ttgtagagtcatacacctctg	21	7.02	0(L)	-	-	-	-	-	-	-	-	-	-	-	-	-	-	-	-	-	-	-	-	-	-	-	-	-	-	-	-	-	-	-	-	-	-	-	-	-	-	-	-	-	-
199	miR1310		pen-miR1310	aggcatcgggggcgcaacgcc	21	3.208	-	-	-	-	-	-	-	-	-	-	-	-	-	-	-	-	-	-	-	-	-	-	-	-	0(S)	-	-	-	-	-	-	-	-	-	-	-	-	-	-	-	-	-	-
200	miR1312		pen-miR1312	tttggagagaaaatggccacat	22	2.566	-	-	-	-	-	1(E)	-	-	-	-	-	-	-	-	-	-	-	-	-	-	-	-	-	-	-	-	-	-	-	-	-	-	-	-	-	-	-	-	-	-	-	-	-
201	miR1314		pen-miR1314	tcggccttgaatgttaggagaa	22	1.944	-	-	-	-	-	0(E)	-	-	-	-	-	-	-	-	-	-	-	-	-	-	-	-	-	-	-	-	-	-	-	-	-	-	-	-	-	-	-	-	-	-	-	-	-
202	miR1316		pen-miR1316	ttccttacacaaaccattgg	20	6.618	-	-	-	-	-	2(S)	-	-	-	-	-	-	-	-	-	-	-	-	-	-	-	-	-	-	-	-	-	-	-	-	-	-	-	-	-	-	-	-	-	-	-	-	-
203	miR1423	-5p	pen-miR1423	actactcgttggagcgctc	19	0.642	-	-	-	-	-	-	-	-	-	-	-	2(S)	-	-	-	-	-	-	-	-	-	-	-	-	-	-	-	-	-	-	-	-	-	-	-	-	-	-	-	-	-	-	-
204	miR1441		pen-miR1441	ccggacttcggaaaaggt	18	1.766	-	-	-	-	-	-	-	-	-	-	-	2(S)	-	-	-	-	-	-	-	-	-	-	-	-	-	-	-	-	-	-	-	-	-	-	-	-	-	-	-	-	-	-	-
205	miR1507	a	pen-miR1507a	tcttccatccatacatcatcta	22	5.834	-	-	-	-	-	-	-	-	-	-	-	-	-	-	-	-	-	-	-	-	-	-	-	-	-	-	-	-	-	-	-	-	-	-	-	-	-	-	-	-	-	-	-
206	miR1510	a	pen-miR1510a	gttattttacttattcca	18	5.552	-	-	-	-	-	-	-	-	-	-	-	-	-	-	-	-	-	-	-	-	-	-	-	-	-	-	-	-	-	-	-	-	-	-	-	-	-	-	-	-	-	-	-
207	miR1510	b-5p	pen-miR1510b	agggatggtaagacaact	18	1.766	-	-	-	-	-	-	-	-	-	-	-	-	-	-	-	-	-	-	-	-	-	-	-	-	-	-	-	-	-	-	-	-	-	-	-	-	-	-	-	-	-	-	-
208	miR1511		pen-miR1511	aaccaggctctgatacca	18	9.574	-	-	-	-	-	-	-	-	-	-	-	-	-	-	-	-	-	-	-	-	-	-	-	-	-	-	-	-	-	-	-	-	-	-	-	-	-	-	-	-	-	-	-
209	miR1513	c	pen-miR1513c	aagctaggagagaagccatgacc	23	1.944	-	-	-	-	-	-	-	-	-	-	-	-	-	-	-	-	-	-	-	-	-	-	-	-	-	-	-	-	-	-	-	-	-	-	-	-	-	-	-	-	-	-	-
210	miR1846	a-3p	pen-miR1846a	gaccctgttctctcgccg	18	0.972	-	-	-	-	-	-	-	-	-	-	-	2(S)	-	-	-	-	-	-	-	-	-	-	-	-	-	-	-	-	-	-	-	-	-	-	-	-	-	-	-	-	-	-	-
211	miR1858	a	pen-miR1858a	aggagaggaggactgattggggca	24	1.766	-	-	-	-	-	-	-	-	-	-	-	2(L)	-	-	-	-	-	-	-	-	-	-	-	-	-	-	-	-	-	-	-	-	-	-	-	-	-	-	-	-	-	-	-
212	miR1863	b	pen-miR1863b	caagctctgataccatgttaa	21	8.542	-	-	-	-	-	-	-	-	-	-	-	2(S)	-	-	-	-	-	-	-	-	-	-	-	-	-	-	-	-	-	-	-	-	-	-	-	-	-	-	-	-	-	-	-
213	miR1863	b.2	pen-miR1863b.2	cttggctgaaggcattac	18	1.766	-	-	-	-	-	-	-	-	-	-	-	2(S)	-	-	-	-	-	-	-	-	-	-	-	-	-	-	-	-	-	-	-	-	-	-	-	-	-	-	-	-	-	-	-
214	miR1863		pen-miR1863	gagctctgataccatgttagaa	22	5.834	-	-	-	2(E)	-	-	-	-	-	-	-	-	-	-	-	-	-	-	-	-	-	-	-	-	-	-	-	-	-	-	-	-	-	-	-	-	-	-	-	-	-	-	-
215	miR1874	-5p	pen-miR1874	tagggctactacaccaga	18	2.768	-	-	-	-	-	-	-	-	-	-	-	2(S)	-	-	-	-	-	-	-	-	-	-	-	-	-	-	-	-	-	-	-	-	-	-	-	-	-	-	-	-	-	-	-
216	miR1883	a	pen-miR1883a	tgtgacgcgccggaatgg	18	0.972	-	-	-	-	-	-	-	-	-	-	-	2(S)	-	-	-	-	-	-	-	-	-	-	-	-	-	-	-	-	-	-	-	-	-	-	-	-	-	-	-	-	-	-	-
217	miR1886	i-5p	pen-miR1886i	gatgaaatagcgttggga	18	0.972	-	-	-	-	-	-	-	-	-	-	-	-	-	-	-	-	-	-	-	-	-	-	-	-	-	-	-	-	-	-	-	-	-	-	2(S)	-	-	-	-	-	-	-	-
218	miR1919	-5p	pen-miR1919	tgtcgcagatgactttcgccc	21	7.056	-	-	-	-	-	-	-	-	-	-	-	-	-	-	-	-	-	-	-	-	-	-	-	-	-	-	-	-	-	-	-	-	-	-	0(E)	-	-	-	-	-	-	-	-
219	miR2082		pen-miR2082	gtattccgccttcttctt	18	0.972	2(S)	-	-	-	-	-	-	-	-	-	-	-	-	-	-	-	-	-	-	-	-	-	-	-	-	-	-	-	-	-	-	-	-	-	-	-	-	-	-	-	-	-	-
220	miR2089	-3p	pen-miR2089	aggattggtgtaatggga	18	0.642	-	-	-	-	-	-	-	-	-	-	-	-	-	-	-	-	-	-	-	-	-	-	-	-	-	-	-	-	-	-	-	-	-	-	-	-	-	-	-	-	-	-	-
221	miR2097	-5p	pen-miR2097	agctgggacggggaggga	18	0.642	-	-	-	-	-	-	-	-	-	-	-	2(S)	-	-	-	-	-	-	-	-	-	-	-	-	-	-	-	-	-	-	-	-	-	-	-	-	-	-	-	-	-	-	-
222	miR2098	-5p	pen-miR2098	tcccgtggaagcagccaatgtcc	23	0.642	-	-	-	-	-	-	-	-	-	-	-	2(L)	-	-	-	-	-	-	-	-	-	-	-	-	-	-	-	-	-	-	-	-	-	-	-	-	-	-	-	-	-	-	-
223	miR2108	a	pen-miR2108a	ttattgtgttggtgtttg	18	0.642	-	-	-	-	-	-	-	-	-	-	-	-	-	-	-	-	-	-	-	-	-	-	-	-	-	-	-	-	-	-	-	-	-	-	-	-	-	-	-	-	-	-	-
224	miR2111	-3p	pen-miR2111	ctctggatgcagattact	18	4.862	-	-	-	-	-	-	-	-	-	-	-	-	-	-	-	-	-	-	-	-	-	-	-	-	-	-	-	-	-	-	-	-	-	-	-	1(S)	-	-	-	-	-	-	-
225	miR2118	a	pen-miR2118a	ttctcgatgccacccatgccta	22	67.264	-	-	-	-	-	-	-	-	-	-	-	2(E)	-	-	-	-	-	-	-	-	-	-	-	-	-	-	-	-	-	-	-	-	-	-	-	-	-	-	-	-	-	-	-
226	miR2118	b	pen-miR2118b	ttcccgatgccacccattcctact	24	0.642	-	-	-	-	-	-	-	-	-	-	-	1(L)	-	-	-	-	-	-	-	-	-	-	-	-	-	-	-	-	-	-	-	-	-	-	-	-	-	-	-	-	-	-	-
227	miR2118	d	pen-miR2118d	ttcctgatgccacccatgccta	22	21.132	-	-	-	-	-	-	-	-	-	-	-	1(E)	-	-	-	-	-	-	-	-	-	-	-	-	-	-	-	-	-	-	-	-	-	-	-	-	-	-	-	-	-	-	-
228	miR2118	e	pen-miR2118e	ttcccaatgccacccatgccta	22	12.552	-	-	-	-	-	-	-	-	-	-	-	1(E)	-	-	-	-	-	-	-	-	-	-	-	-	-	-	-	-	-	-	-	-	-	-	-	-	-	-	-	-	-	-	-
229	miR2118	f	pen-miR2118f	ttcctgatgccacccatcccta	22	0.642	-	-	-	-	-	-	-	-	-	-	-	2(E)	-	-	-	-	-	-	-	-	-	-	-	-	-	-	-	-	-	-	-	-	-	-	-	-	-	-	-	-	-	-	-
230	miR2118	n	pen-miR2118n	ttcccgatgccacccattccta	22	3.504	-	-	-	-	-	-	-	-	-	-	-	1(E)	-	-	-	-	-	-	-	-	-	-	-	-	-	-	-	-	-	-	-	-	-	-	-	-	-	-	-	-	-	-	-
231	miR2118	p	pen-miR2118p	ttcccgatgccacccatgccta	22	4523.478	-	-	-	-	-	-	-	-	-	-	-	1(E)	-	-	-	-	-	-	-	-	-	-	-	-	-	-	-	-	-	-	-	-	-	-	-	-	-	-	-	-	-	-	-
232	miR2118		pen-miR2118	ttccctattccacccataccatg	23	4.654	-	-	-	-	-	-	-	-	-	-	-	-	-	-	-	-	-	-	-	-	-	-	-	-	-	-	-	2(L)	-	-	-	-	-	-	-	-	-	-	-	-	-	-	-
233	miR2120		pen-miR2120	agttctttagtccccggttg	20	0.642	-	-	-	-	-	-	-	-	-	-	-	2(S)	-	-	-	-	-	-	-	-	-	-	-	-	-	-	-	-	-	-	-	-	-	-	-	-	-	-	-	-	-	-	-
234	miR2275	a-3p	pen-miR2275a	tttgttgtcctccaatctc	19	3.786	-	-	-	-	-	-	-	2(S)	-	-	-	-	-	-	-	-	-	-	-	-	-	-	-	-	-	-	-	-	-	-	-	-	-	-	-	-	-	-	-	-	-	-	-
235	miR2600	b	pen-miR2600b	ttgtggcgttcgtgattg	18	1.766	-	-	-	-	-	-	-	-	-	-	-	-	-	-	-	-	-	-	-	-	-	-	-	-	-	-	-	-	-	-	-	-	-	-	-	-	-	-	-	-	-	-	-
236	miR2601		pen-miR2601	tatttggtattgctttggtca	21	2.768	-	-	-	-	-	-	-	-	-	-	-	-	-	-	-	-	-	-	-	-	-	-	-	-	-	-	-	-	-	-	-	-	-	-	-	-	-	-	-	-	-	-	-
237	miR2607		pen-miR2607	tatgtgatcatggataagtgt	21	2.916	-	-	-	-	-	-	-	-	-	-	-	-	-	-	-	-	-	-	-	-	-	-	-	-	-	-	-	-	-	-	-	-	-	-	-	-	-	-	-	-	-	-	-
238	miR2630	a	pen-miR2630a	tggtattggtccttggtattt	21	0.972	-	-	-	-	-	-	-	-	-	-	-	-	-	-	-	-	-	-	-	-	-	-	-	-	-	-	-	-	-	-	-	-	-	-	-	-	-	-	-	-	-	-	-
239	miR2658		pen-miR2658	atgggaccttgtaatgatcaa	21	0.642	-	-	-	-	-	-	-	-	-	-	-	-	-	-	-	-	-	-	-	-	-	-	-	-	-	-	-	-	-	-	-	-	-	-	-	-	-	-	-	-	-	-	-
240	miR2673	a	pen-miR2673a	gactcttcctcttcctcttc	20	1.766	-	-	-	-	-	-	-	-	-	-	-	-	-	-	-	-	-	-	-	-	-	-	-	-	-	-	-	-	-	-	-	-	-	-	-	-	-	-	-	-	-	-	-
241	miR2674		pen-miR2674	actggcttgtggaagtca	18	3.968	-	-	-	-	-	-	-	-	-	-	-	-	-	-	-	-	-	-	-	-	-	-	-	-	-	-	-	-	-	-	-	-	-	-	-	-	-	-	-	-	-	-	-
242	miR2863	c	pen-miR2863c	agtgggacgtagaatgggcca	21	1.766	-	-	-	-	-	-	-	-	-	-	-	2(S)	-	-	-	-	-	-	-	-	-	-	-	-	-	-	-	-	-	-	-	-	-	-	-	-	-	-	-	-	-	-	-
243	miR2866		pen-miR2866	tctagtttgggttagcatcgg	21	4.894	-	-	-	-	-	-	-	-	-	-	-	2(L)	-	-	-	-	-	-	-	-	-	-	-	-	-	-	-	-	-	-	-	-	-	-	-	-	-	-	-	-	-	-	-
244	miR2867	-3p	pen-miR2867	caggacgtggtgggaaggc	19	4.894	-	-	-	-	-	-	-	-	-	-	-	2(S)	-	-	-	-	-	-	-	-	-	-	-	-	-	-	-	-	-	-	-	-	-	-	-	-	-	-	-	-	-	-	-
245	miR2873	b	pen-miR2873b	tggacttcagatttggtatggt	22	0.972	-	-	-	-	-	-	-	-	-	-	-	2(L)	-	-	-	-	-	-	-	-	-	-	-	-	-	-	-	-	-	-	-	-	-	-	-	-	-	-	-	-	-	-	-
246	miR2913		pen-miR2913	gaggtaggggatctgcaag	19	1.766	-	-	-	-	-	-	-	-	-	-	-	-	-	-	-	-	-	-	-	-	-	-	-	-	-	-	-	-	-	-	-	-	-	-	-	-	-	-	-	-	2(S)	-	-
247	miR2916		pen-miR2916	tggggactcgaagacgatca	20	2.768	-	-	-	-	-	-	-	-	-	-	-	-	-	-	-	-	-	-	-	-	-	-	-	-	-	-	-	-	-	-	-	-	-	-	-	-	-	-	-	-	0(S)	-	-
248	miR2919		pen-miR2919	ttaggaaggggggggggggaaaa	23	1.766	-	-	-	-	-	-	-	-	-	-	-	2(L)	-	-	-	-	-	-	-	-	-	-	-	-	-	-	-	-	-	-	-	-	-	-	-	-	-	-	-	-	-	-	-
249	miR2933	a	pen-miR2933a	aagtcggatgaggaaatt	18	0.972	-	-	-	-	-	-	-	-	-	-	-	-	-	-	-	-	-	-	-	-	-	-	-	-	-	-	-	-	-	-	-	-	-	-	-	-	-	-	-	-	-	-	-
250	miR2936		pen-miR2936	tgagagagagatcacgga	18	0.642	-	-	-	-	-	-	-	-	-	-	-	-	-	-	-	-	-	-	-	-	-	-	-	-	-	-	-	-	-	-	-	-	-	-	-	-	-	-	-	-	-	-	-
251	miR2949	a-5p	pen-miR2949a	actcttgaattggatttg	18	0.972	-	-	-	-	-	-	-	-	-	-	-	-	-	-	-	-	-	-	-	-	-	-	-	-	-	-	-	-	-	-	-	-	-	-	-	-	-	-	-	-	-	-	-
252	miR2949	b	pen-miR2949b	atcttttgagctggatttg	19	0.642	-	-	-	-	-	-	-	-	-	-	-	-	-	-	-	-	-	-	-	-	-	-	-	-	-	-	-	-	-	-	-	-	-	-	-	-	-	-	-	-	-	-	-
253	miR2950		pen-miR2950	tgggcagggggtggaatt	18	0.972	-	-	-	-	-	-	-	-	-	-	-	-	-	-	-	-	-	-	-	-	-	-	-	-	-	-	-	-	-	-	-	-	-	-	-	-	-	-	-	-	-	-	-
254	miR3444	a-5p	pen-miR3444a	ttgggagctcgtgagatggat	21	0.642	-	-	-	-	-	-	-	-	-	-	-	-	-	-	-	-	-	-	-	-	-	-	-	-	-	-	-	-	-	-	-	-	-	-	-	-	-	-	-	-	-	-	-
255	miR3476	-5p	pen-miR3476	tgaattggatttgttggc	18	2.916	-	-	-	-	-	-	-	-	-	-	-	-	-	-	-	-	-	-	-	-	-	-	-	-	-	-	-	-	-	-	-	-	-	-	-	-	-	-	-	-	-	-	-
256	miR3509	-3p	pen-miR3509	aacgactctcagacacca	18	1.944	-	-	-	-	-	-	-	-	-	-	-	-	-	-	-	-	-	-	-	-	-	-	-	-	-	-	-	-	-	-	-	-	-	-	-	-	-	-	-	-	-	-	-
257	miR3520	-3p	pen-miR3520	aaaggagacgtgttgaattatccc	24	1.766	-	-	-	-	-	-	-	-	-	-	-	-	-	-	-	-	-	-	-	-	-	-	-	-	-	-	-	-	-	-	-	-	-	-	-	-	-	-	-	-	-	-	-
258	miR3626	-5p	pen-miR3626	ggtagtcgatgggaaattg	19	0.642	-	-	-	-	-	-	-	-	-	-	-	-	-	-	-	-	-	-	-	-	-	-	-	-	-	-	-	-	-	-	-	-	-	-	-	2(S)	-	-	-	-	-	-	-
259	miR3630	-3p	pen-miR3630	attgggaatctctctgatgcat	22	23.81	-	-	-	-	-	-	-	-	-	-	-	-	-	-	-	-	-	-	-	-	-	-	-	-	-	-	-	-	-	-	-	-	-	-	-	2(E)	-	-	-	-	-	-	-
260	miR3633	a-5p	pen-miR3633a	aatggatggctaggagagt	19	1.766	-	-	-	-	-	-	-	-	-	-	-	-	-	-	-	-	-	-	-	-	-	-	-	-	-	-	-	-	-	-	-	-	-	-	-	2(S)	-	-	-	-	-	-	-
261	miR3633	b-5p	pen-miR3633b	taatgggtgagctgggat	18	0.642	-	-	-	-	-	-	-	-	-	-	-	-	-	-	-	-	-	-	-	-	-	-	-	-	-	-	-	-	-	-	-	-	-	-	-	2(S)	-	-	-	-	-	-	-
262	miR3636	-5p	pen-miR3636	tcggtttgcttcttggacaga	21	0.642	-	-	-	-	-	-	-	-	-	-	-	-	-	-	-	-	-	-	-	-	-	-	-	-	-	-	-	-	-	-	-	-	-	-	-	2(S)	-	-	-	-	-	-	-
263	miR3638	-3p	pen-miR3638	aaacaagacatgaaaaggc	19	0.972	-	-	-	-	-	-	-	-	-	-	-	-	-	-	-	-	-	-	-	-	-	-	-	-	-	-	-	-	-	-	-	-	-	-	-	2(S)	-	-	-	-	-	-	-
264	miR3699		pen-miR3699	tgacagaagatagactttggtc	22	23.622	-	-	-	0(L)	-	-	-	-	-	-	-	-	-	-	-	-	-	-	-	-	-	-	-	-	-	-	-	-	-	-	-	-	-	-	-	-	-	-	-	-	-	-	-
265	miR3706		pen-miR3706	ttcggagaagtggtataaga	20	0.642	-	-	-	2(E)	-	-	-	-	-	-	-	-	-	-	-	-	-	-	-	-	-	-	-	-	-	-	-	-	-	-	-	-	-	-	-	-	-	-	-	-	-	-	-
266	miR3712		pen-miR3712	tgtgattaagatcagactccca	22	9.826	-	-	-	-	1(E)	-	-	-	-	-	-	-	-	-	-	-	-	-	-	-	-	-	-	-	-	-	-	-	-	-	-	-	-	-	-	-	-	-	-	-	-	-	-
267	miR3946		pen-miR3946	tgtagagagagaaagagagca	21	19.262	-	-	-	-	-	-	-	-	-	-	-	-	-	-	-	-	-	-	-	-	-	-	-	-	-	-	-	-	-	-	-	-	-	-	-	-	-	-	-	-	-	-	-
268	miR3948		pen-miR3948	gggactgggaggagggtg	18	0.972	-	-	-	-	-	-	-	-	-	-	-	-	-	-	-	-	-	-	-	-	-	-	-	-	-	-	-	-	-	-	-	-	-	-	-	-	-	-	-	-	-	-	-
269	miR3954		pen-miR3954	ttggacagagaaatcacggtca	22	54.156	-	-	-	-	-	-	-	-	-	-	-	-	-	-	-	-	-	-	-	-	-	-	-	-	-	-	-	-	-	-	-	-	-	-	-	-	-	-	-	-	-	-	-
270	miR4344		pen-miR4344	agagattcgtaagacgtt	18	3.888	-	-	-	-	-	-	-	-	-	-	-	-	-	-	-	-	-	-	-	-	-	-	-	-	-	-	-	-	-	-	-	-	-	-	-	-	-	-	-	-	-	-	-
271	miR4362		pen-miR4362	cttagaacaggacgtcat	18	2.768	-	-	-	-	-	-	-	-	-	-	-	-	-	-	-	-	-	-	-	-	-	-	-	-	-	-	-	-	-	-	-	-	-	-	-	-	-	-	-	-	-	-	-
272	miR4363		pen-miR4363	attcccagaaggctcatt	18	0.972	-	-	-	-	-	-	-	-	-	-	-	-	-	-	-	-	-	-	-	-	-	-	-	-	-	-	-	-	-	-	-	-	-	-	-	-	-	-	-	-	-	-	-
273	miR4376	-5p	pen-miR4376	acgcaggagagatgacgctgag	22	114.59	-	-	-	-	-	-	-	-	-	-	-	-	-	-	-	-	-	-	-	-	-	-	-	-	-	-	-	-	-	-	-	-	-	-	-	-	-	-	-	-	-	-	-
274	miR4393	b	pen-miR4393b	tgaaaagggacatcacaga	19	7.02	-	-	-	-	-	-	-	-	-	-	-	-	-	-	-	-	-	-	-	-	-	-	-	-	-	-	-	-	-	-	-	-	-	-	-	-	-	-	-	-	-	-	-
275	miR4395		pen-miR4395	taggagtctgcggcttga	18	10.424	-	-	-	-	-	-	-	-	-	-	-	-	-	-	-	-	-	-	-	-	-	-	-	-	-	-	-	-	-	-	-	-	-	-	-	-	-	-	-	-	-	-	-
276	miR4398		pen-miR4398	tcagcggggagagaagac	18	0.972	-	-	-	-	-	-	-	-	-	-	-	-	-	-	-	-	-	-	-	-	-	-	-	-	-	-	-	-	-	-	-	-	-	-	-	-	-	-	-	-	-	-	-
277	miR4402		pen-miR4402	tatggctatcagacggac	18	0.642	-	-	-	-	-	-	-	-	-	-	-	-	-	-	-	-	-	-	-	-	-	-	-	-	-	-	-	-	-	-	-	-	-	-	-	-	-	-	-	-	-	-	-
278	miR4407		pen-miR4407	agaggaaggagcagttgtacc	21	1.614	-	-	-	-	-	-	-	-	-	-	-	-	-	-	-	-	-	-	-	-	-	-	-	-	-	-	-	-	-	-	-	-	-	-	-	-	-	-	-	-	-	-	-
279	miR4411		pen-miR4411	ttattgttactcatttgt	18	9.146	-	-	-	-	-	-	-	-	-	-	-	-	-	-	-	-	-	-	-	-	-	-	-	-	-	-	-	-	-	-	-	-	-	-	-	-	-	-	-	-	-	-	-
280	miR4414		pen-miR4414	gctgctgactcgtcggctc	19	10.27	-	-	-	-	-	-	-	-	-	-	-	-	-	-	-	-	-	-	-	-	-	-	-	-	-	-	-	-	-	-	-	-	-	-	-	-	-	-	-	-	-	-	-
281	miR4995		pen-miR4995	aggcagtggcctggttaagggac	23	3.58	-	-	-	-	-	-	-	-	-	-	-	-	-	-	-	-	-	-	-	-	-	-	-	-	-	-	-	-	-	-	-	-	-	-	-	-	-	-	-	-	-	-	-
282	miR5020	c	pen-miR5020c	tggcatggaagcaagctgaga	21	0.972	-	-	-	-	-	-	-	-	-	-	-	-	-	-	-	-	-	-	-	-	-	-	-	-	-	-	-	-	-	-	-	-	-	-	-	-	-	-	-	-	-	-	-
283	miR5021		pen-miR5021	tgacaagaagaagaacaaa	19	1.766	-	-	-	-	-	-	-	-	-	-	-	-	-	-	-	-	-	-	-	-	-	-	-	-	-	-	-	-	-	-	-	-	-	-	-	-	-	-	-	-	-	-	-
284	miR5026		pen-miR5026	actcataagatcgtgacacgt	21	7.676	-	-	-	-	-	-	-	-	-	-	-	-	-	-	-	-	-	-	-	-	-	-	-	-	-	-	-	-	-	-	-	-	-	-	-	-	-	-	-	-	-	-	-
285	miR5037	c	pen-miR5037c	gttgaaccttgaggcctg	18	2.768	-	-	-	-	-	-	-	-	-	-	-	-	-	-	-	-	-	-	-	-	-	-	-	-	-	-	-	-	-	-	-	-	-	-	-	-	-	-	-	-	-	-	-
286	miR5049	-3p	pen-miR5049	atatggatatggaggaag	18	0.972	-	-	-	-	-	-	-	-	-	-	-	-	2(S)	-	-	-	-	-	-	-	-	-	-	-	-	-	-	-	-	-	-	-	-	-	-	-	-	-	-	-	-	-	-
287	miR5049	a	pen-miR5049a	aatacttgtatgttgggg	18	0.972	-	-	-	-	-	-	-	-	-	-	-	-	-	-	-	-	2(S)	-	-	-	-	-	-	-	-	-	-	-	-	-	-	-	-	-	-	-	-	-	-	-	-	-	-
288	miR5049	f	pen-miR5049f	gacaattaatttggatcagaggga	24	4.862	-	-	-	-	-	-	-	-	-	-	-	-	-	-	-	-	2(L)	-	-	-	-	-	-	-	-	-	-	-	-	-	-	-	-	-	-	-	-	-	-	-	-	-	-
289	miR5054		pen-miR5054	cgatccccacggtcggcgcca	21	1.842	-	-	-	-	-	-	-	-	-	-	-	-	0(L)	-	-	-	-	-	-	-	-	-	-	-	-	-	-	-	-	-	-	-	-	-	-	-	-	-	-	-	-	-	-
290	miR5059		pen-miR5059	tccggggcagcaccacca	18	0.972	-	-	-	-	-	-	-	-	-	-	-	-	2(S)	-	-	-	-	-	-	-	-	-	-	-	-	-	-	-	-	-	-	-	-	-	-	-	-	-	-	-	-	-	-
291	miR5071		pen-miR5071	tcaagcatcatgtcatggaca	21	14.48	-	-	-	-	-	-	-	-	-	-	-	2(E)	-	-	-	-	-	-	-	-	-	-	-	-	-	-	-	-	-	-	-	-	-	-	-	-	-	-	-	-	-	-	-
292	miR5072		pen-miR5072	cgttccccagcggagtcgcc	20	4.894	-	-	-	-	-	-	-	-	-	-	-	2(S)	-	-	-	-	-	-	-	-	-	-	-	-	-	-	-	-	-	-	-	-	-	-	-	-	-	-	-	-	-	-	-
293	miR5075		pen-miR5075	ttctccgtcgacgccatccgc	21	0.972	-	-	-	-	-	-	-	-	-	-	-	2(E)	-	-	-	-	-	-	-	-	-	-	-	-	-	-	-	-	-	-	-	-	-	-	-	-	-	-	-	-	-	-	-
294	miR5077		pen-miR5077	attcgcgtcgggttcacca	19	0.972	-	-	-	-	-	-	-	-	-	-	-	1(E)	-	-	-	-	-	-	-	-	-	-	-	-	-	-	-	-	-	-	-	-	-	-	-	-	-	-	-	-	-	-	-
295	miR5083		pen-miR5083	agactacaattatctgaccacg	22	27.476	-	-	-	-	-	-	-	-	-	-	-	1(L)	-	-	-	-	-	-	-	-	-	-	-	-	-	-	-	-	-	-	-	-	-	-	-	-	-	-	-	-	-	-	-
296	miR5137		pen-miR5137	agcggaggagacgaaggg	18	7.02	-	-	-	-	-	-	-	-	-	-	-	-	-	-	-	-	-	-	-	-	-	-	-	-	-	-	-	-	-	-	2(S)	-	-	-	-	-	-	-	-	-	-	-	-
297	miR5138		pen-miR5138	aagtaaaaatctcaggcgctacc	23	0.642	-	-	-	-	-	-	-	-	-	-	-	-	-	-	-	-	-	-	-	-	-	-	-	-	-	-	-	-	-	-	2(L)	-	-	-	-	-	-	-	-	-	-	-	-
298	miR5139		pen-miR5139	aaacctggctctgatacca	19	806.09	-	-	-	-	-	-	-	-	-	-	-	-	-	-	-	-	-	-	-	-	-	-	-	-	-	-	-	-	-	-	0(E)	-	-	-	-	-	-	-	-	-	-	-	-
299	miR5140		pen-miR5140	actggtgaagatcttggtg	19	31.47	-	-	-	-	-	-	-	-	-	-	-	-	-	-	-	-	-	-	-	-	-	-	-	-	-	-	-	-	-	-	2(L)	-	-	-	-	-	-	-	-	-	-	-	-
300	miR5158		pen-miR5158	tgagtcactggtgatgag	18	1.766	-	-	-	-	-	-	-	-	-	-	-	2(S)	-	-	-	-	-	-	-	-	-	-	-	-	-	-	-	-	-	-	-	-	-	-	-	-	-	-	-	-	-	-	-
301	miR5161		pen-miR5161	tctggatcagagggaatgtattcgcc	26	1.766	-	-	-	-	-	-	-	-	-	-	-	2(L)	-	-	-	-	-	-	-	-	-	-	-	-	-	-	-	-	-	-	-	-	-	-	-	-	-	-	-	-	-	-	-
302	miR5178	-5p	pen-miR5178	tttggaccgccggatcagagc	21	1.766	-	-	-	-	-	-	-	-	-	-	-	-	2(E)	-	-	-	-	-	-	-	-	-	-	-	-	-	-	-	-	-	-	-	-	-	-	-	-	-	-	-	-	-	-
303	miR5185	l-3p	pen-miR5185l	ggagattggcttagaagc	18	0.642	-	-	-	-	-	-	-	-	-	-	-	-	1(S)	-	-	-	-	-	-	-	-	-	-	-	-	-	-	-	-	-	-	-	-	-	-	-	-	-	-	-	-	-	-
304	miR5211		pen-miR5211	cgcaggagtgaggggaca	18	10.532	-	-	-	-	-	-	-	-	-	-	-	-	-	-	-	-	-	-	-	-	-	-	-	-	-	-	-	-	-	-	-	-	-	-	-	-	-	-	-	-	-	-	-
305	miR5212	-3p	pen-miR5212	ccaaggagatagatattca	19	0.972	-	-	-	-	-	-	-	-	-	-	-	-	-	-	-	-	-	-	-	-	-	-	-	-	-	-	-	-	-	-	-	-	-	-	-	-	-	-	-	-	-	-	-
306	miR5215		pen-miR5215	gaggatgagcatacctgct	19	0.972	-	-	-	-	-	-	-	-	-	-	-	-	-	-	-	-	-	-	-	-	-	-	-	-	-	-	-	-	-	-	-	-	-	-	-	-	-	-	-	-	-	-	-
307	miR5224	a	pen-miR5224a	aggacatgagggagggtat	19	0.972	-	-	-	-	-	-	-	-	-	-	-	-	-	-	-	-	-	-	-	-	-	-	-	-	-	-	-	-	-	-	-	-	-	-	-	-	-	-	-	-	-	-	-
308	miR5225	-5p	pen-miR5225	tccgttgtaggagagatgg	19	1.944	-	-	-	-	-	-	-	-	-	-	-	-	-	-	-	-	-	-	-	-	-	-	-	-	-	-	-	-	-	-	-	-	-	-	-	-	-	-	-	-	-	-	-
309	miR5225	a	pen-miR5225a	tctgtggaaggtgggatggt	20	3.968	-	-	-	-	-	-	-	-	-	-	-	-	-	-	-	-	-	-	-	-	-	-	-	-	-	-	-	-	-	-	-	-	-	-	-	-	-	-	-	-	-	-	-
310	miR5226		pen-miR5226	ttgtacgacttcggagga	18	4.862	-	-	-	-	-	-	-	-	-	-	-	-	-	-	-	-	-	-	-	-	-	-	-	-	-	-	-	-	-	-	-	-	-	-	-	-	-	-	-	-	-	-	-
311	miR5227		pen-miR5227	tgaagagatagaaggttg	18	0.972	-	-	-	-	-	-	-	-	-	-	-	-	-	-	-	-	-	-	-	-	-	-	-	-	-	-	-	-	-	-	-	-	-	-	-	-	-	-	-	-	-	-	-
312	miR5229	a	pen-miR5229a	ttttgcaggaagagtgactat	21	0.642	-	-	-	-	-	-	-	-	-	-	-	-	-	-	-	-	-	-	-	-	-	-	-	-	-	-	-	-	-	-	-	-	-	-	-	-	-	-	-	-	-	-	-
313	miR5234		pen-miR5234	tgttgtggaattggcagaag	20	2.916	-	-	-	-	-	-	-	-	-	-	-	-	-	-	-	-	-	-	-	-	-	-	-	-	-	-	-	-	-	-	-	-	-	-	-	-	-	-	-	-	-	-	-
314	miR5240		pen-miR5240	tttaaaaaattgtggatatga	21	0.642	-	-	-	-	-	-	-	-	-	-	-	-	-	-	-	-	-	-	-	-	-	-	-	-	-	-	-	-	-	-	-	-	-	-	-	-	-	-	-	-	-	-	-
315	miR5244		pen-miR5244	tctcatgagattgtcggt	18	0.642	-	-	-	-	-	-	-	-	-	-	-	-	-	-	-	-	-	-	-	-	-	-	-	-	-	-	-	-	-	-	-	-	-	-	-	-	-	-	-	-	-	-	-
316	miR5257		pen-miR5257	caagtaggaccgtttttct	19	1.766	-	-	-	-	-	-	-	-	-	-	-	-	-	-	-	-	-	-	-	-	-	-	-	-	-	-	-	-	-	-	-	-	-	-	-	-	-	-	-	-	-	-	-
317	miR5260		pen-miR5260	tgtgttattgacatggct	18	5.834	-	-	-	-	-	-	-	-	-	-	-	-	-	-	-	-	-	-	-	-	-	-	-	-	-	-	-	-	-	-	-	-	-	-	-	-	-	-	-	-	-	-	-
318	miR5269	a	pen-miR5269a	tggtggaatatagattga	18	8.794	-	-	-	-	-	-	-	-	-	-	-	-	-	-	-	-	-	-	-	-	-	-	-	-	-	-	-	-	-	-	-	-	-	-	-	-	-	-	-	-	-	-	-
319	miR5273		pen-miR5273	tgtagtcttgagaagagt	18	1.842	-	-	-	-	-	-	-	-	-	-	-	-	-	-	-	-	-	-	-	-	-	-	-	-	-	-	-	-	-	-	-	-	-	-	-	-	-	-	-	-	-	-	-
320	miR5276		pen-miR5276	tgggagcatccttgctgg	18	0.972	-	-	-	-	-	-	-	-	-	-	-	-	-	-	-	-	-	-	-	-	-	-	-	-	-	-	-	-	-	-	-	-	-	-	-	-	-	-	-	-	-	-	-
321	miR5280		pen-miR5280	agaaacgagctgtgatgg	18	2.916	-	-	-	-	-	-	-	-	-	-	-	-	-	-	-	-	-	-	-	-	-	-	-	-	-	-	-	-	-	-	-	-	-	-	-	-	-	-	-	-	-	-	-
322	miR5281	a	pen-miR5281a	tgcaattaggatcggaggga	20	0.642	-	-	-	-	-	-	-	-	-	-	-	-	-	-	-	-	-	-	-	-	-	-	-	-	-	-	-	-	-	-	-	-	-	-	-	-	-	-	-	-	-	-	-
323	miR5281	b	pen-miR5281b	cttataaatagtaccggaggg	21	1.842	-	-	-	-	-	-	-	-	-	-	-	-	-	-	-	-	-	-	-	-	-	-	-	-	-	-	-	-	-	-	-	-	-	-	-	-	-	-	-	-	-	-	-
324	miR5283		pen-miR5283	tatcgggactgtatcggg	18	4.862	-	-	-	-	-	-	-	-	-	-	-	-	-	-	-	-	-	-	-	-	-	-	-	-	-	-	-	-	-	-	-	-	-	-	-	-	-	-	-	-	-	-	-
325	miR5285	a	pen-miR5285a	ctgggtagaattaggcgc	18	1.766	-	-	-	-	-	-	-	-	-	-	-	-	-	-	-	-	-	-	-	-	-	-	-	-	-	-	-	-	-	-	-	-	-	-	-	-	-	-	-	-	-	-	-
326	miR5287	a	pen-miR5287a	atcttagtggccggagga	18	1.842	-	-	-	-	-	-	-	-	-	-	-	-	-	-	-	-	-	-	-	-	-	-	-	-	-	-	-	-	-	-	-	-	-	-	-	-	-	-	-	-	-	-	-
327	miR5290		pen-miR5290	ggagagaggatagagacat	19	1.766	-	-	-	-	-	-	-	-	-	-	-	-	-	-	-	-	-	-	-	-	-	-	-	-	-	-	-	-	-	-	-	-	-	-	-	-	-	-	-	-	-	-	-
328	miR5291	a	pen-miR5291a	tgaatgcattggatggat	18	3.786	-	-	-	-	-	-	-	-	-	-	-	-	-	-	-	-	-	-	-	-	-	-	-	-	-	-	-	-	-	-	-	-	-	-	-	-	-	-	-	-	-	-	-
329	miR5293		pen-miR5293	aagaagaggaaggtagaaga	20	4.862	-	-	-	-	-	-	-	-	-	-	-	-	-	-	-	-	-	-	-	-	-	-	-	-	-	-	-	-	-	-	-	-	-	-	-	-	-	-	-	-	-	-	-
330	miR5298	b	pen-miR5298b	ggagatgagtatgaagatgat	21	2.768	-	-	-	-	-	-	-	-	-	-	-	-	-	-	-	-	-	-	-	-	-	-	-	-	-	-	-	-	-	-	-	-	-	-	-	-	-	-	-	-	-	-	-
331	miR5368		pen-miR5368	agggacagtctcaggtagaca	21	21.9	-	-	-	-	-	-	-	-	-	-	-	-	-	-	-	-	-	-	-	-	-	-	-	-	-	-	-	-	-	-	-	-	-	-	-	-	-	-	-	-	-	-	-
332	miR5369		pen-miR5369	cctgagaaaagggggatgcca	21	0.642	-	-	-	-	-	-	-	-	-	-	-	-	-	-	-	-	-	-	-	-	-	-	-	-	-	-	-	-	-	-	-	-	-	-	-	-	-	-	-	-	-	-	-
333	miR5485		pen-miR5485	acaactggtaggagagct	18	0.642	-	-	-	-	-	-	-	-	-	-	-	2(S)	-	-	-	-	-	-	-	-	-	-	-	-	-	-	-	-	-	-	-	-	-	-	-	-	-	-	-	-	-	-	-
334	miR5492		pen-miR5492	gagaaggacaaagatatggtt	21	1.766	-	-	-	-	-	-	-	-	-	-	-	2(E)	-	-	-	-	-	-	-	-	-	-	-	-	-	-	-	-	-	-	-	-	-	-	-	-	-	-	-	-	-	-	-
335	miR5505		pen-miR5505	aggattgggtactgatcgc	19	0.972	-	-	-	-	-	-	-	-	-	-	-	2(S)	-	-	-	-	-	-	-	-	-	-	-	-	-	-	-	-	-	-	-	-	-	-	-	-	-	-	-	-	-	-	-
336	miR5519		pen-miR5519	atggcagacagtactgga	18	16.426	-	-	-	-	-	-	-	-	-	-	-	2(S)	-	-	-	-	-	-	-	-	-	-	-	-	-	-	-	-	-	-	-	-	-	-	-	-	-	-	-	-	-	-	-
337	miR5523		pen-miR5523	tgaggaggaacatatttactgg	22	3.352	-	-	-	-	-	-	-	-	-	-	-	2(E)	-	-	-	-	-	-	-	-	-	-	-	-	-	-	-	-	-	-	-	-	-	-	-	-	-	-	-	-	-	-	-
338	miR5534	a	pen-miR5534a	atgacgacaacgctagaatgt	21	0.972	-	-	-	-	-	-	-	-	-	-	-	2(E)	-	-	-	-	-	-	-	-	-	-	-	-	-	-	-	-	-	-	-	-	-	-	-	-	-	-	-	-	-	-	-
339	miR5557	-5p	pen-miR5557	aagaagtactgaaggaag	18	7.7	-	-	-	-	-	-	-	-	-	-	-	-	-	-	-	-	-	-	-	-	-	-	-	-	-	-	-	-	-	-	-	-	-	-	-	-	-	-	-	-	-	-	-
340	miR5559	-5p	pen-miR5559	ttttacttggtgattgttggat	22	0.642	-	-	-	-	-	-	-	-	-	-	-	-	-	-	-	-	-	-	-	-	-	-	-	-	-	-	-	-	-	-	-	-	-	-	-	-	-	-	-	-	-	-	-
341	miR5562	-3p	pen-miR5562	aatgatgttgagacggctgcaac	23	2.916	-	-	-	-	-	-	-	-	-	-	-	-	-	-	-	-	-	-	-	-	-	-	-	-	-	-	-	-	-	-	-	-	-	-	-	-	-	-	-	-	-	-	-
342	miR5565	c	pen-miR5565c	acacaagtggatcgaggtg	19	8.648	-	-	-	-	-	-	-	-	-	-	2(S)	-	-	-	-	-	-	-	-	-	-	-	-	-	-	-	-	-	-	-	-	-	-	-	-	-	-	-	-	-	-	-	-
343	miR5568	c-3p	pen-miR5568c	acttacactttgcaacggagg	21	0.642	-	-	-	-	-	-	-	-	-	-	2(E)	-	-	-	-	-	-	-	-	-	-	-	-	-	-	-	-	-	-	-	-	-	-	-	-	-	-	-	-	-	-	-	-
344	miR5632		pen-miR5632	ttgtatttatagttggataattct	24	3.85	-	-	-	-	-	-	-	-	-	-	-	-	-	-	-	-	-	-	-	-	-	-	-	-	-	-	-	-	-	-	-	-	-	-	-	-	-	-	-	-	-	-	-
345	miR5658		pen-miR5658	atgatgatgaagatgatgaat	21	6.618	-	-	-	-	-	-	-	-	-	-	-	-	-	-	-	-	-	-	-	-	-	-	-	-	-	-	-	-	-	-	-	-	-	-	-	-	-	-	-	-	-	-	-
346	miR5662		pen-miR5662	attagaggtgaccatgagagatga	24	1.766	-	-	-	-	-	-	-	-	-	-	-	-	-	-	-	-	-	-	-	-	-	-	-	-	-	-	-	-	-	-	-	-	-	-	-	-	-	-	-	-	-	-	-
347	miR5671		pen-miR5671	atggaagcgaaccgggtg	18	5.318	-	-	-	-	-	-	-	-	-	-	-	-	-	-	-	-	-	-	-	-	-	-	-	-	-	-	-	-	-	-	-	-	-	-	-	-	-	-	-	-	-	-	-
348	miR5673		pen-miR5673	tggaatctcgcgaaaggca	19	10.372	-	-	-	-	-	-	-	-	-	-	-	-	-	-	-	-	-	-	-	-	-	-	-	-	-	-	-	-	-	-	-	-	-	-	-	-	-	-	-	-	-	-	-
349	miR5676		pen-miR5676	tcaacaacatatgtagaggca	21	0.972	-	-	-	-	-	-	-	-	-	-	-	-	-	-	-	-	-	-	-	-	-	-	-	-	-	-	-	-	-	-	-	-	-	-	-	-	-	-	-	-	-	-	-
350	miR5725		pen-miR5725	atttggcacagtcggatc	18	0.972	-	-	-	-	-	-	-	-	-	-	-	-	-	-	-	-	-	-	-	-	-	-	-	-	-	-	-	-	-	-	-	-	-	-	-	-	-	-	-	-	-	-	-
351	miR5742		pen-miR5742	catcaactggtcgtggga	18	9.664	-	-	-	-	-	-	-	-	-	-	-	-	-	-	-	-	-	-	-	-	-	-	-	-	-	-	-	-	-	-	-	-	-	-	-	-	-	-	-	-	-	-	-
352	miR5744		pen-miR5744	taggtattgtaaggggca	18	0.972	-	-	-	-	-	-	-	-	-	-	-	-	-	-	-	-	-	-	-	-	-	-	-	-	-	-	-	-	-	-	-	-	-	-	-	-	-	-	-	-	-	-	-
353	miR5754		pen-miR5754	tattgcgctgatcttcca	18	0.972	-	-	-	-	-	-	-	-	-	-	-	-	-	-	-	-	-	-	-	-	-	-	-	-	-	-	-	-	-	-	-	-	-	-	-	-	-	-	-	-	-	-	-
354	miR5766		pen-miR5766	tgaggctgagacgaggcaa	19	0.972	-	-	-	-	-	-	-	-	-	-	-	-	-	-	-	-	-	-	-	-	-	-	-	-	-	-	-	-	-	-	-	-	-	-	-	-	-	-	-	-	-	-	-
355	miR5769		pen-miR5769	gaaggaaatgaagatgac	18	1.766	-	-	-	-	-	-	-	-	-	-	-	-	-	-	-	-	-	-	-	-	-	-	-	-	-	-	-	-	-	-	-	-	-	-	-	-	-	-	-	-	-	-	-
356	miR5778		pen-miR5778	gaactcctcgtcggcttc	18	3.85	-	-	-	-	-	-	-	-	-	-	-	-	-	-	-	-	-	-	-	-	-	-	-	-	-	-	-	-	-	-	-	-	-	-	-	-	-	-	-	-	-	-	-
357	miR5781		pen-miR5781	ctggagctgagactgcatc	19	8.648	-	-	-	-	-	-	-	-	-	-	-	-	-	-	-	-	-	-	-	-	-	-	-	-	-	-	-	-	-	-	-	-	-	-	-	-	-	-	-	-	-	-	-
358	miR5782		pen-miR5782	tagcttgtaggagaacttc	19	0.642	-	-	-	-	-	-	-	-	-	-	-	-	-	-	-	-	-	-	-	-	-	-	-	-	-	-	-	-	-	-	-	-	-	-	-	-	-	-	-	-	-	-	-
359	miR5783		pen-miR5783	gacgacgacggcgaggac	18	1.766	-	-	-	-	-	-	-	-	-	-	-	-	-	-	-	-	-	-	-	-	-	-	-	-	-	-	-	-	-	-	-	-	-	-	-	-	-	-	-	-	-	-	-
360	miR5800		pen-miR5800	cccgggtactcggaacggc	19	1.766	-	-	-	-	-	-	-	-	-	-	-	2(S)	-	-	-	-	-	-	-	-	-	-	-	-	-	-	-	-	-	-	-	-	-	-	-	-	-	-	-	-	-	-	-
361	miR5813		pen-miR5813	aagcaggactttggtcatg	19	0.972	-	-	-	-	-	-	-	-	-	-	-	2(S)	-	-	-	-	-	-	-	-	-	-	-	-	-	-	-	-	-	-	-	-	-	-	-	-	-	-	-	-	-	-	-
362	miR5815		pen-miR5815	tatggacacctagatgact	19	5.732	-	-	-	-	-	-	-	-	-	-	-	2(S)	-	-	-	-	-	-	-	-	-	-	-	-	-	-	-	-	-	-	-	-	-	-	-	-	-	-	-	-	-	-	-
363	miR5816		pen-miR5816	agtgcttgtaggagcgct	18	0.642	-	-	-	-	-	-	-	-	-	-	-	2(S)	-	-	-	-	-	-	-	-	-	-	-	-	-	-	-	-	-	-	-	-	-	-	-	-	-	-	-	-	-	-	-
364	miR5819		pen-miR5819	acgagggcggacggcggcg	19	2.768	-	-	-	-	-	-	-	-	-	-	-	2(S)	-	-	-	-	-	-	-	-	-	-	-	-	-	-	-	-	-	-	-	-	-	-	-	-	-	-	-	-	-	-	-
365	miR5821		pen-miR5821	tggacggcagggatggtg	18	2.768	-	-	-	-	-	-	-	-	-	-	-	2(S)	-	-	-	-	-	-	-	-	-	-	-	-	-	-	-	-	-	-	-	-	-	-	-	-	-	-	-	-	-	-	-
366	miR5836		pen-miR5836	agaagccggacgatggga	18	0.972	-	-	-	-	-	-	-	-	-	-	-	2(S)	-	-	-	-	-	-	-	-	-	-	-	-	-	-	-	-	-	-	-	-	-	-	-	-	-	-	-	-	-	-	-
367	miR5837	.1	pen-miR5837.1	ttgttggaatggcatgcagctatt	24	0.642	-	-	-	-	-	-	-	-	-	-	-	2(L)	-	-	-	-	-	-	-	-	-	-	-	-	-	-	-	-	-	-	-	-	-	-	-	-	-	-	-	-	-	-	-
368	miR6022		pen-miR6022	catggaaggggaatatcgaggac	23	0.642	-	-	-	-	-	-	-	-	-	-	-	-	-	-	-	-	-	-	-	-	-	-	-	-	-	-	-	-	-	-	-	-	-	-	2(L)	-	-	-	-	-	-	-	-
369	miR6028		pen-miR6028	cgagagcaaggacattca	18	0.972	-	-	-	-	-	-	-	-	-	-	-	-	-	-	-	-	-	-	-	-	-	-	-	-	-	-	-	-	-	-	-	-	-	-	-	-	-	-	-	-	-	-	-
370	miR6108	f	pen-miR6108f	tatggttagaagagtaagaagggg	24	0.642	-	-	-	-	-	-	-	-	-	-	-	-	-	-	-	-	-	-	-	2(L)	-	-	-	-	-	-	-	-	-	-	-	-	-	-	-	-	-	-	-	-	-	-	-
371	miR6113		pen-miR6113	tctgaaactcaagaacacgtcg	22	4.07	-	-	-	-	-	-	-	-	-	-	-	-	-	-	-	-	-	-	-	2(E)	-	-	-	-	-	-	-	-	-	-	-	-	-	-	-	-	-	-	-	-	-	-	-
372	miR6115		pen-miR6115	tctggactggtatgtaca	18	0.972	-	-	-	-	-	-	-	-	-	-	-	-	-	-	-	-	-	-	-	2(S)	-	-	-	-	-	-	-	-	-	-	-	-	-	-	-	-	-	-	-	-	-	-	-
373	miR6116	-3p	pen-miR6116	ttggatcacaagcacgag	18	3.58	-	-	-	-	-	-	-	-	-	-	-	-	-	-	-	-	-	-	-	2(S)	-	-	-	-	-	-	-	-	-	-	-	-	-	-	-	-	-	-	-	-	-	-	-
374	miR6117		pen-miR6117	ttgatctgggttgaagaca	19	0.642	-	-	-	-	-	-	-	-	-	-	-	-	-	-	-	-	-	-	-	2(S)	-	-	-	-	-	-	-	-	-	-	-	-	-	-	-	-	-	-	-	-	-	-	-
375	miR6145	a	pen-miR6145a	attttcgcatgtagcattg	19	0.972	-	-	-	-	-	-	-	-	-	-	-	-	-	-	-	-	-	-	-	-	-	-	-	-	-	-	-	-	-	-	-	-	2(S)	-	-	-	-	-	-	-	-	-	-
376	miR6149	-5p	pen-miR6149	ttgcaacacacctgaatcgtc	21	2.566	-	-	-	-	-	-	-	-	-	-	-	-	-	-	-	-	-	-	-	-	-	-	-	-	-	-	-	-	-	-	-	-	-	-	0(E)	-	-	-	-	-	-	-	-
377	miR6152	a	pen-miR6152a	tattgtattcggactgta	18	1.766	-	-	-	-	-	-	-	-	-	-	-	-	-	-	-	-	-	-	-	-	-	-	-	-	-	-	-	-	-	-	-	-	1(S)	-	-	-	-	-	-	-	-	-	-
378	miR6154	a	pen-miR6154a	gtctcctggagaagcgtc	18	0.972	-	-	-	-	-	-	-	-	-	-	-	-	-	-	-	-	-	-	-	-	-	-	-	-	-	-	-	-	-	-	-	-	2(S)	-	-	-	-	-	-	-	-	-	-
379	miR6157		pen-miR6157	tagacctagagatttgaa	18	0.972	-	-	-	-	-	-	-	-	-	-	-	-	-	-	-	-	-	-	-	-	-	-	-	-	-	-	-	-	-	-	-	-	2(S)	-	-	-	-	-	-	-	-	-	-
380	miR6162		pen-miR6162	agaaaaatggttgtcattggag	22	0.642	-	-	-	-	-	-	-	-	-	-	-	-	-	-	-	-	-	-	-	-	-	-	-	-	-	-	-	-	-	-	-	-	2(L)	-	-	-	-	-	-	-	-	-	-
381	miR6169		pen-miR6169	tatttctcttttcgttct	18	1.766	-	-	-	-	-	-	-	-	-	-	-	-	-	-	-	-	-	-	-	-	-	-	-	-	-	-	-	-	-	-	-	-	-	-	-	-	-	-	-	-	-	-	2(S)
382	miR6173		pen-miR6173	tagctgtaaacgatggatactga	23	0.972	-	-	-	-	-	-	-	-	-	-	-	-	-	-	-	-	-	-	-	-	-	-	-	-	-	-	-	-	-	-	-	-	-	-	-	-	-	-	-	-	-	-	1(L)
383	miR6177		pen-miR6177	accatggacacaaggcaa	18	1.944	-	-	-	-	-	-	-	-	-	-	-	-	-	-	-	-	2(S)	-	-	-	-	-	-	-	-	-	-	-	-	-	-	-	-	-	-	-	-	-	-	-	-	-	-
384	miR6180		pen-miR6180	agagggtggaagaaagatggc	21	0.642	-	-	-	-	-	-	-	-	-	-	-	-	-	-	-	-	2(L)	-	-	-	-	-	-	-	-	-	-	-	-	-	-	-	-	-	-	-	-	-	-	-	-	-	-
385	miR6185		pen-miR6185	tggcagcggacggtaacat	19	6.196	-	-	-	-	-	-	-	-	-	-	-	-	-	-	-	-	2(S)	-	-	-	-	-	-	-	-	-	-	-	-	-	-	-	-	-	-	-	-	-	-	-	-	-	-
386	miR6192		pen-miR6192	taggataggggggagggga	19	10.826	-	-	-	-	-	-	-	-	-	-	-	-	-	-	-	-	2(S)	-	-	-	-	-	-	-	-	-	-	-	-	-	-	-	-	-	-	-	-	-	-	-	-	-	-
387	miR6208		pen-miR6208	gtgcatcaatggtcggct	18	2.71	-	-	-	-	-	-	-	-	-	-	-	-	-	-	-	-	2(S)	-	-	-	-	-	-	-	-	-	-	-	-	-	-	-	-	-	-	-	-	-	-	-	-	-	-
388	miR6209		pen-miR6209	atgagatagaaagatgtgcgtgc	23	1.766	-	-	-	-	-	-	-	-	-	-	-	-	-	-	-	-	1(L)	-	-	-	-	-	-	-	-	-	-	-	-	-	-	-	-	-	-	-	-	-	-	-	-	-	-
389	miR6214		pen-miR6214	gcgacgacgacgacgacgaca	21	33.672	-	-	-	-	-	-	-	-	-	-	-	-	-	-	-	-	2(L)	-	-	-	-	-	-	-	-	-	-	-	-	-	-	-	-	-	-	-	-	-	-	-	-	-	-
390	miR6226	-5p	pen-miR6226	agagcggacagactaatc	18	0.972	-	-	-	-	-	-	-	-	-	-	2(S)	-	-	-	-	-	-	-	-	-	-	-	-	-	-	-	-	-	-	-	-	-	-	-	-	-	-	-	-	-	-	-	-
391	miR6229	-5p	pen-miR6229	ccttgggctgacggaaagg	19	6.014	-	-	-	-	-	-	-	-	-	-	2(S)	-	-	-	-	-	-	-	-	-	-	-	-	-	-	-	-	-	-	-	-	-	-	-	-	-	-	-	-	-	-	-	-
392	miR6249	a	pen-miR6249a	acgtgaaggctcgccgggggcgc	23	1.766	-	-	-	-	-	-	-	-	-	-	-	2(L)	-	-	-	-	-	-	-	-	-	-	-	-	-	-	-	-	-	-	-	-	-	-	-	-	-	-	-	-	-	-	-
393	miR6267	c-3p	pen-miR6267c	gaaagatggtcagctatg	18	0.972	-	-	-	-	-	-	-	-	-	-	-	-	-	-	-	-	-	-	-	-	-	-	-	-	-	-	-	-	-	-	-	-	-	-	-	-	-	-	-	-	-	-	-
394	miR6271		pen-miR6271	tcgagattgagagattta	18	4.862	-	-	-	-	-	-	-	-	-	-	-	-	-	-	-	-	-	-	-	-	-	-	-	-	-	-	-	-	-	-	-	-	-	-	-	-	-	-	-	-	-	-	-
395	miR6283		pen-miR6283	aaggggattggaaaaatc	18	1.766	-	-	-	-	-	-	-	-	-	-	-	-	-	-	-	-	-	-	-	-	-	-	-	-	-	-	-	-	-	-	-	-	-	-	-	-	-	-	-	-	-	-	-
396	miR6285		pen-miR6285	gtgaagttttcgaattagggc	21	0.642	-	-	-	-	-	-	-	-	-	-	-	-	-	-	-	-	-	-	-	-	-	-	-	-	-	-	-	-	-	-	-	-	-	-	-	-	-	-	-	-	-	-	-
397	miR6296		pen-miR6296	aggaccttagatgaggcc	18	0.972	-	-	-	-	-	-	-	-	-	-	-	-	-	-	-	-	-	-	-	-	-	-	-	-	-	-	-	-	-	-	-	-	-	-	-	-	-	-	-	-	-	-	-
398	miR6300		pen-miR6300	gtcgttgtagtatagtggta	20	561.724	-	-	-	-	-	-	-	-	-	-	-	-	-	-	-	-	-	-	-	-	-	-	-	-	-	-	-	-	-	-	-	-	-	-	-	-	-	-	-	-	-	-	-
399	miR6440	a	pen-miR6440a	gagtttgatcgagttcgg	18	7.778	-	-	-	-	-	-	-	-	-	-	-	-	-	-	-	-	-	-	-	-	-	-	-	-	-	-	-	-	-	-	-	-	-	-	-	-	-	-	-	2(S)	-	-	-
400	miR6442		pen-miR6442	ggaacggacttgaagggc	18	54.04	-	-	-	-	-	-	-	-	-	-	-	-	-	-	-	-	-	-	-	-	-	-	-	-	-	-	-	-	-	-	-	-	-	-	-	-	-	-	-	2(S)	-	-	-
401	miR6459	a-3p	pen-miR6459a	cgaatttggagcttgggat	19	0.972	-	-	-	-	-	-	-	-	-	-	-	-	-	-	-	-	-	-	-	-	-	-	-	-	-	-	-	-	-	-	-	-	-	-	-	-	-	-	-	2(S)	-	-	-
402	miR6463		pen-miR6463	ggatgatcaaagttggca	18	0.972	-	-	-	-	-	-	-	-	-	-	-	-	-	-	-	-	-	-	-	-	-	-	-	-	-	-	-	-	-	-	-	-	-	-	-	-	-	-	-	2(S)	-	-	-
403	miR6467		pen-miR6467	aagctgtcgagggtattg	18	0.642	-	-	-	-	-	-	-	-	-	-	-	-	-	-	-	-	-	-	-	-	-	-	-	-	-	-	-	-	-	-	-	-	-	-	-	-	-	-	-	2(S)	-	-	-
404	miR6468	-3p	pen-miR6468	agtgattccggggaccca	18	3.888	-	-	-	-	-	-	-	-	-	-	-	-	-	-	-	-	-	-	-	-	-	-	-	-	-	-	-	-	-	-	-	-	-	-	-	-	-	-	-	2(S)	-	-	-
405	miR6478		pen-miR6478	ccgaccttagctcagttggtg	21	0.972	-	-	-	-	-	-	-	-	-	-	-	-	-	-	-	-	-	-	-	-	-	-	-	-	-	-	-	-	-	-	-	-	-	-	-	-	-	-	-	0(E)	-	-	-
406	miR6485		pen-miR6485	tggatgaagaagagcata	18	7.058	-	-	-	-	-	-	-	-	-	-	-	-	-	-	-	-	-	-	-	-	-	-	-	-	-	-	-	-	-	-	-	-	-	-	-	-	-	-	-	-	-	-	2(S)
407	miR7495	a	pen-miR7495a	actttagtatgtcttctt	18	1.766	-	-	-	-	-	-	-	-	-	-	-	-	-	-	-	-	-	-	-	-	-	-	-	-	-	-	-	-	-	-	-	-	-	-	-	-	-	-	-	-	-	-	-
408	miR7503		pen-miR7503	agatcgatagcgaacaagt	19	0.972	-	-	-	-	-	-	-	-	-	-	-	-	-	-	-	-	-	-	-	-	-	-	-	-	-	-	-	-	-	-	-	-	-	-	-	-	-	-	-	-	-	-	-
409	miR7506		pen-miR7506	tctgggacatggcgtcggg	19	0.642	-	-	-	-	-	-	-	-	-	-	-	-	-	-	-	-	-	-	-	-	-	-	-	-	-	-	-	-	-	-	-	-	-	-	-	-	-	-	-	-	-	-	-
410	miR7508		pen-miR7508	gaaaagaagtcggaggag	18	7.02	-	-	-	-	-	-	-	-	-	-	-	-	-	-	-	-	-	-	-	-	-	-	-	-	-	-	-	-	-	-	-	-	-	-	-	-	-	-	-	-	-	-	-
411	miR7518		pen-miR7518	ttgcgcactgagcaaggacagg	22	8.75	-	-	-	-	-	-	-	-	-	-	-	-	-	-	-	-	-	-	-	-	-	-	-	-	-	-	-	-	-	-	-	-	-	-	-	-	-	-	-	-	-	-	-
412	miR7524		pen-miR7524	accagagagtcgttgggc	18	0.972	-	-	-	-	-	-	-	-	-	-	-	-	-	-	-	-	-	-	-	-	-	-	-	-	-	-	-	-	-	-	-	-	-	-	-	-	-	-	-	-	-	-	-
413	miR7533	a	pen-miR7533a	ggggatggagtgaaggtgg	19	0.972	-	-	-	-	-	-	-	-	-	-	-	-	-	-	-	-	-	-	-	-	-	-	-	-	-	-	-	-	-	-	-	-	-	-	-	-	-	-	-	-	-	-	-
414	miR7536	a	pen-miR7536a	atataagacaagtcaagagtgtg	23	3.786	-	-	-	-	-	-	-	-	-	-	-	-	-	-	-	-	-	-	-	-	-	-	-	-	-	-	-	-	-	-	-	-	-	-	-	-	-	-	-	-	-	-	-
415	miR7700	-5p	pen-miR7700	ctggagtcgtgggacagc	18	16.392	-	-	-	-	-	-	-	-	-	-	-	-	-	-	-	-	-	-	-	-	-	-	-	-	-	-	-	-	-	-	-	-	-	-	-	-	-	-	-	-	-	-	-
416	miR7707	-5p	pen-miR7707	tctgccatacatcgtcgaagc	21	0.972	-	-	-	-	-	-	-	-	-	-	-	-	2(S)	-	-	-	-	-	-	-	-	-	-	-	-	-	-	-	-	-	-	-	-	-	-	-	-	-	-	-	-	-	-
417	miR7712	-5p	pen-miR7712	agagttctgaagtcacca	18	3.888	-	-	-	-	-	-	-	-	-	-	-	-	2(S)	-	-	-	-	-	-	-	-	-	-	-	-	-	-	-	-	-	-	-	-	-	-	-	-	-	-	-	-	-	-
418	miR7713	-5p	pen-miR7713	aggaattgacggaacagc	18	51.66	-	-	-	-	-	-	-	-	-	-	-	-	1(S)	-	-	-	-	-	-	-	-	-	-	-	-	-	-	-	-	-	-	-	-	-	-	-	-	-	-	-	-	-	-
419	miR7717	a-3p	pen-miR7717a	atggatcgattgtcgtct	18	0.642	-	-	-	-	-	-	-	-	-	-	-	-	2(S)	-	-	-	-	-	-	-	-	-	-	-	-	-	-	-	-	-	-	-	-	-	-	-	-	-	-	-	-	-	-
420	miR7718	-5p	pen-miR7718	attcgtcaatggcgatgga	19	0.972	-	-	-	-	-	-	-	-	-	-	-	-	2(S)	-	-	-	-	-	-	-	-	-	-	-	-	-	-	-	-	-	-	-	-	-	-	-	-	-	-	-	-	-	-
421	miR7729	a-3p	pen-miR7729a	gtagtggtttgtgaggag	18	7.02	-	-	-	-	-	-	-	-	-	-	-	-	2(S)	-	-	-	-	-	-	-	-	-	-	-	-	-	-	-	-	-	-	-	-	-	-	-	-	-	-	-	-	-	-
422	miR7731	-3p	pen-miR7731	ggtgtgctctggcctttg	18	0.642	-	-	-	-	-	-	-	-	-	-	-	-	2(S)	-	-	-	-	-	-	-	-	-	-	-	-	-	-	-	-	-	-	-	-	-	-	-	-	-	-	-	-	-	-
423	miR7732	-5p	pen-miR7732	ccaagatctctgaggctc	18	76.638	-	-	-	-	-	-	-	-	-	-	-	-	2(S)	-	-	-	-	-	-	-	-	-	-	-	-	-	-	-	-	-	-	-	-	-	-	-	-	-	-	-	-	-	-
424	miR7735	-3p	pen-miR7735	tcggagccaagaggagcg	18	2.566	-	-	-	-	-	-	-	-	-	-	-	-	2(S)	-	-	-	-	-	-	-	-	-	-	-	-	-	-	-	-	-	-	-	-	-	-	-	-	-	-	-	-	-	-
425	miR7736	-3p	pen-miR7736	tgagatatcggatggtaa	18	1.766	-	-	-	-	-	-	-	-	-	-	-	-	2(S)	-	-	-	-	-	-	-	-	-	-	-	-	-	-	-	-	-	-	-	-	-	-	-	-	-	-	-	-	-	-
426	miR7739	-5p	pen-miR7739	tgcggctaagcggactgg	18	0.972	-	-	-	-	-	-	-	-	-	-	-	-	2(S)	-	-	-	-	-	-	-	-	-	-	-	-	-	-	-	-	-	-	-	-	-	-	-	-	-	-	-	-	-	-
427	miR7741	-5p.2	pen-miR7741.2	ttgaagtttgcggatgca	18	0.972	-	-	-	-	-	-	-	-	-	-	-	-	2(S)	-	-	-	-	-	-	-	-	-	-	-	-	-	-	-	-	-	-	-	-	-	-	-	-	-	-	-	-	-	-
428	miR7746	-5p	pen-miR7746	tagactaaaagctccaacaga	21	1.766	-	-	-	-	-	-	-	-	-	-	-	-	2(S)	-	-	-	-	-	-	-	-	-	-	-	-	-	-	-	-	-	-	-	-	-	-	-	-	-	-	-	-	-	-
429	miR7749	-5p	pen-miR7749	gagggcggacgactgcgg	18	1.766	-	-	-	-	-	-	-	-	-	-	-	-	2(S)	-	-	-	-	-	-	-	-	-	-	-	-	-	-	-	-	-	-	-	-	-	-	-	-	-	-	-	-	-	-
430	miR7755	-3p	pen-miR7755	tttacggtgtagaagtga	18	0.642	-	-	-	-	-	-	-	-	-	-	-	-	2(S)	-	-	-	-	-	-	-	-	-	-	-	-	-	-	-	-	-	-	-	-	-	-	-	-	-	-	-	-	-	-
431	miR7762	-3p	pen-miR7762	ctcggattttggcatcaa	18	4.862	-	-	-	-	-	-	-	-	-	-	-	-	2(S)	-	-	-	-	-	-	-	-	-	-	-	-	-	-	-	-	-	-	-	-	-	-	-	-	-	-	-	-	-	-
432	miR7766	-3p	pen-miR7766	tgactgggactaagcggt	18	11.27	-	-	-	-	-	-	-	-	-	-	-	-	1(S)	-	-	-	-	-	-	-	-	-	-	-	-	-	-	-	-	-	-	-	-	-	-	-	-	-	-	-	-	-	-
433	miR7778	-5p	pen-miR7778	tcgagtcggcctgcgcgg	18	77.308	-	-	-	-	-	-	-	-	-	-	-	-	2(S)	-	-	-	-	-	-	-	-	-	-	-	-	-	-	-	-	-	-	-	-	-	-	-	-	-	-	-	-	-	-
434	miR7780	-3p	pen-miR7780	gtagggatcttgcagaag	18	2.71	-	-	-	-	-	-	-	-	-	-	-	-	2(S)	-	-	-	-	-	-	-	-	-	-	-	-	-	-	-	-	-	-	-	-	-	-	-	-	-	-	-	-	-	-
435	miR7785	-5p	pen-miR7785	gtagaatgcgtgaagggagaa	21	0.642	-	-	-	-	-	-	-	-	-	-	-	-	2(S)	-	-	-	-	-	-	-	-	-	-	-	-	-	-	-	-	-	-	-	-	-	-	-	-	-	-	-	-	-	-
436	miR8024	a-3p	pen-miR8024a	cttggaggatttggagatt	19	8.544	-	-	-	-	-	-	-	-	-	-	-	-	-	-	-	-	-	-	-	-	-	-	-	-	-	-	-	-	-	-	-	-	-	-	2(S)	-	-	-	-	-	-	-	-
437	miR8039		pen-miR8039	tcctatctcaacatcacc	18	0.642	-	-	-	-	-	-	-	-	-	-	-	-	-	-	-	-	-	-	-	-	-	-	-	-	-	-	-	-	-	-	-	-	-	-	2(S)	-	-	-	-	-	-	-	-
438	miR8043		pen-miR8043	aagatattattggactttggcca	23	3.786	-	-	-	-	-	-	-	-	-	-	-	-	-	-	-	-	-	-	-	-	-	-	-	-	-	-	-	-	-	-	-	-	-	-	2(L)	-	-	-	-	-	-	-	-
439	miR8045		pen-miR8045	gttgataggtgaggtgtg	18	11.27	-	-	-	-	-	-	-	-	-	-	-	-	-	-	-	-	-	-	-	-	-	-	-	-	-	-	-	-	-	-	-	-	-	-	2(S)	-	-	-	-	-	-	-	-
440	miR8133	-5p	pen-miR8133	tgtgcggacatccagaag	18	4.894	-	-	-	-	-	-	-	-	-	-	-	-	-	-	-	-	-	-	-	-	-	-	-	-	-	-	-	-	-	-	-	-	-	-	-	-	-	-	-	-	-	-	-
441	miR8135		pen-miR8135	aggtttttgtagggttgatgg	21	0.972	-	-	-	-	-	-	-	-	-	-	-	-	-	-	-	-	-	-	-	-	-	-	-	-	-	-	-	-	-	-	-	-	-	-	-	-	-	-	-	-	-	-	-
442	miR8143		pen-miR8143	agaggtggtggaacagatc	19	11.27	-	-	-	-	-	-	-	-	-	-	-	-	-	-	-	-	-	-	-	-	-	-	-	-	-	-	-	-	-	-	-	-	-	-	-	-	-	-	-	-	-	-	-
443	miR8154		pen-miR8154	cagaggatggagatgatga	19	3.888	-	-	-	-	-	-	-	-	-	-	-	-	-	-	-	-	-	-	-	-	-	-	-	-	-	-	-	-	-	-	-	-	-	-	-	-	-	-	-	-	-	-	-
444	miR8155		pen-miR8155	taacctggctctgatacca	19	271.154	-	-	-	-	-	-	-	-	-	-	-	-	-	-	-	-	-	-	-	-	-	-	-	-	-	-	-	-	-	-	-	-	-	-	-	-	-	-	-	-	-	-	-
References
Ruhfel BR, Gitzendanner MA, Soltis PS, Soltis DE, Burleigh JG. 2014. From algae to angiosperms-inferring the phylogeny of green plants (Viridiplantae) from 360 plastid genomes. BMC Evol Biol. 14: 23. PubMed PMID: 24533922.
Schäferhoff B, Fleischmann A, Fischer E, Albach DC, Borsch T, Heubl G, Müller KF. 2010. Towards resolving Lamiales relationships: insights from rapidly evolving chloroplast sequences. BMC Evol Biol. 10: 352. PubMed PMID: 21073690
Wurdack KJ, Davis CC. 2009. Malpighiales phylogenetics: gaining ground on one of the most recalcitrant clades in the angiosperm tree of life. Am J Bot. 96: 1551-1570. PubMed PMID: 21628300.
Olmstead RG, Sweere JA, Spangler RE, Bohs L, Palmer J. 1999. Phylogeny and provisional classification of the Solanaceae based on chloroplast DNA. In: M Nee, DE Symon, RN Lester, JP Jessop, eds. Solanaceae IV. Kew, UK: Royal Botanic Gardens, 111–117.
Murren CJ, Pendleton N, Pigliucci M. 2002. Evolution of phenotypic integration in Brassica (Brassicaceae). Am J Bot. 89: 655-663. PubMed PMID: 21665666.
Timme RE, Simpson BB, Linder CR. 2007. High-resolution phylogeny for Helianthus (Asteraceae) using the 18S-26S ribosomal DNA external transcribed spacer. Am J Bot. 94:1837-1852. PubMed PMID: 21636379.
Bayer RJ, Mabberley DJ, Morton C, Miller CH, Sharma IK, Pfeil BE, Rich S, Hitchcock R, Sykes S. 2009. A molecular phylogeny of the orange subfamily(Rutaceae: Aurantioideae) using nine cpDNA sequences. Am J Bot. 96: 668-685. PubMed PMID: 21628223.
Potter D, Eriksson T, Evans RC, Oh S, Smedmark JEE, Morgan DR, Kerr M, Robertson KR, Arsenault M, Dickinson TA et al. 2007. Phylogeny and classification of Rosaceae Plant Syst Evol. 266: 5-43. AGR:IND43937481.
[truncated: 28 more columns]
